# Supplementary material for: Prediction of Autogenous Shrinkage of Concrete Incorporating Super Absorbent Polymer and Waste Materials through Individual and Ensemble Machine Learning Approaches
Source: Materials (Basel). 2022 Oct 22;15(21):7412. doi: 10.3390/ma15217412 (PMC9656842; doi:10.3390/ma15217412)
Supplement: Supplementary file 1 [file materials-15-07412-s001.zip]

Archive with 1 entries (1 files):
- materials-1925529-supplementary.xlsx
