# Supplementary material for: Prediction of Autogenous Shrinkage of Concrete Incorporating Super Absorbent Polymer and Waste Materials through Individual and Ensemble Machine Learning Approaches
Source: Materials (Basel). 2022 Oct 22;15(21):7412. doi: 10.3390/ma15217412 (PMC9656842; doi:10.3390/ma15217412)
Supplement: Supplementary file 1 [file materials-15-07412-s001.zip › materials-1925529-supplementary.xlsx]

## Sheet: Supplementary File S1
	SVM			SVM-ADABOOST			SVM-BAGGING			RF
S.No	Experimental values (με)	Prediction values (με)	Error values (με)	Experimental values (με)	Prediction values (με)	Error values (με)	Experimental values (με)	Prediction values (με)	Error values (με)	Experimental values (με)	Prediction values (με)	Error values (με)
1	-200.6	-199.06	1.54	-200.6	-154.06	46.54	-200.6	-10	190.6	-200.6	-152.411	48.189
2	-82.8	-83.24	0.44	-82.8	-38.24	44.56	-82.8	50	132.8	-82.8	-113.677	30.877
3	-73.6	-68.8	4.8	-73.6	-23.8	49.8	-73.6	40	113.6	-73.6	-34.3521	39.2479
4	-166.1	-164.529	1.571	-166.1	-119.529	46.571	-166.1	-10	156.1	-166.1	-245.817	79.717
5	-329	-320.486	8.514	-329	-275.486	53.514	-329	-200	129	-329	-294.103	34.897
6	0.2	-4.95	5.15	0.2	40.05	39.85	0.2	110	109.8	0.2	37.0066	36.8066
7	-17.1	-19.375	2.275	-17.1	25.625	42.725	-17.1	80	97.1	-17.1	-68.8149	51.7149
8	-0.1	1.14	1.24	-0.1	46.14	46.24	-0.1	100	100.1	-0.1	6.33493	6.43493
9	-67.5	-66.0714	1.4286	-67.5	-21.0714	46.4286	-67.5	30	97.5	-67.5	-120.611	53.111
10	-136.6	-139.2	2.6	-136.6	-94.2	42.4	-136.6	-10	126.6	-136.6	-219.105	82.505
11	-339.7	-347.3	7.6	-339.7	-250	89.7	-339.7	-250	89.7	-339.7	-299.116	40.584
12	-61.5	-79.375	17.875	-61.5	-15	46.5	-61.5	30	91.5	-61.5	-93.0009	31.5009
13	-253.9	-245.7	8.2	-253.9	-150	103.9	-253.9	-150	103.9	-253.9	-247.19	6.71
14	-97.6	-91.29	6.31	-97.6	-15	82.6	-97.6	-15	82.6	-97.6	-860.85	763.25
15	-723.9	-731.343	7.443	-723.9	-686.343	37.557	-723.9	-600	123.9	-723.9	-818.352	94.452
16	-19.9	-14.1143	5.7857	-19.9	30.8857	50.7857	-19.9	50	69.9	-19.9	-18.0283	1.8717
17	-250.9	-245.383	5.517	-250.9	-200.383	50.517	-250.9	-100	150.9	-250.9	-208.106	42.794
18	-119	-115.387	3.613	-119	-70.387	48.613	-119	-10	109	-119	-126.555	7.555
19	-186.5	-199.375	12.875	-186.5	-154.375	32.125	-186.5	-50	136.5	-186.5	-199.797	13.297
20	-145.7	-137.3	8.4	-145.7	-92.3	53.4	-145.7	-4	141.7	-145.7	-234.125	88.425
21	-15.6	-4.95	10.65	-15.6	40.05	55.65	-15.6	90	105.6	-15.6	-36.0096	20.4096
22	-41.3	-48.429	7.129	-41.3	20	61.3	-41.3	60	101.3	-41.3	-79.3105	38.0105
23	-133.6	-113.811	19.7889	-133.6	-68.8111	64.7889	-133.6	-68.8111	64.7889	-133.6	-126.895	6.705
24	-258.2	-255.9	2.3	-258.2	-210.9	47.3	-258.2	-150	108.2	-258.2	-333.306	75.106
25	-174	-167.34	6.66	-174	-122.34	51.66	-174	-100	74	-174	-111.149	62.851
26	-31	-39.0333	8.0333	-31	5.9667	36.9667	-31	80	111	-31	-55.7619	24.7619
27	-77.4	-79.375	1.975	-77.4	-5	72.4	-77.4	-5	72.4	-77.4	-96.8943	19.4943
28	-482.5	-473.32	9.18	-482.5	-428.32	54.18	-482.5	-350	132.5	-482.5	-619.772	137.272
29	-674.3	-670.778	3.522	-674.3	-625.778	48.522	-674.3	-500	174.3	-674.3	-628.9	45.4
30	-210.3	-210.844	0.544	-210.3	-165.844	44.456	-210.3	-100	110.3	-210.3	-191.724	18.576
31	-97	-97.92	0.92	-97	-52.92	44.08	-97	-10	87	-97	-91.9929	5.0071
32	-246.1	-230.72	15.38	-246.1	-185.72	60.38	-246.1	-100	146.1	-246.1	-499.142	253.042
33	-1066.3	-1068.54	2.24	-1066.3	-1023.54	42.76	-1066.3	-950	116.3	-1066.3	-1029.95	36.35
34	-545.2	-544.2	1	-545.2	-499.2	46	-545.2	-400	145.2	-545.2	-521.882	23.318
35	-157.2	-159.2	2	-157.2	-114.2	43	-157.2	-50	107.2	-157.2	-125.389	31.811
36	-242.9	-246.9	4	-242.9	-201.9	41	-242.9	-100	142.9	-242.9	-201.797	41.103
37	-164.1	-162.1	2	-164.1	-117.1	47	-164.1	-56	108.1	-164.1	-163.583	0.517
38	-298.9	-296.9	2	-298.9	-251.9	47	-298.9	-150	148.9	-298.9	-293.71	5.19
39	530.2	531.2	1	530.2	576.2	46	530.2	650	119.8	530.2	500.354	29.846
40	-9.2	-9.9	0.7	-9.2	35.1	44.3	-9.2	90	99.2	-9.2	-23.1843	13.9843
41	-319.9	-413.2	93.3	-319.9	-368.2	48.3	-319.9	-150	169.9	-319.9	-315.539	4.361
42	10.1	17.3333	7.2333	10.1	62.3333	52.2333	10.1	62.3333	52.2333	10.1	9.40857	0.69143
43	474.4	471.4	3	474.4	516.4	42	474.4	600	125.6	474.4	356.064	118.336
44	30.2	37.243	7.043	30.2	82.243	52.043	30.2	182	151.8	30.2	37.2164	7.0164
45	-342.7	-332.7	10	-342.7	-287.7	55	-342.7	-150	192.7	-342.7	-431.605	88.905
46	-488.9	-468.9	20	-488.9	-423.9	65	-488.9	-350	138.9	-488.9	-414.294	74.606
47	-148.2	-122.76	25.44	-148.2	-77.76	70.44	-148.2	-50	98.2	-148.2	-166.644	18.444
48	-62.8	-31.88	30.92	-62.8	13.12	75.92	-62.8	60	122.8	-62.8	-109.752	46.952
49	-587.4	-585.322	2.078	-587.4	-540.322	47.078	-587.4	-400	187.4	-587.4	-548.784	38.616
50	-90.5	-72.212	18.288	-90.5	-27.212	63.288	-90.5	90	180.5	-90.5	-128.183	37.683
51	24.7	17.2	7.5	24.7	62.2	37.5	24.7	150	125.3	24.7	-0.22286	24.9229
52	-470.8	-750	279.2	-470.8	-705	234.2	-470.8	-705	234.2	-470.8	-428.049	42.751
53	-29.2	-15.4	13.8	-29.2	29.6	58.8	-29.2	100	129.2	-29.2	-40.0143	10.8143
54	-622.4	-611.333	11.067	-622.4	-566.333	56.067	-622.4	-400	222.4	-622.4	-749.496	127.096
55	-3.6	-2.9	0.7	-3.6	42.1	45.7	-3.6	100	103.6	-3.6	-9.1379	5.5379
56	-166.1	-180.8	14.7	-166.1	-110	56.1	-166.1	-56	110.1	-166.1	-174.452	8.352
57	-419	-317.3	101.7	-419	-272.3	146.7	-419	-272.3	146.7	-419	-415.121	3.879
58	-1823.6	-1823.6	0	-1823.6	-1778.6	45	-1823.6	-1600	223.6	-1823.6	-1794.72	28.88
59	95.5	95.5	0	95.5	140.5	45	95.5	190	94.5	95.5	41.6564	53.8436
60	-172.6	-165.387	7.213	-172.6	-120.387	52.213	-172.6	-60	112.6	-172.6	-161.716	10.884
61	-1177.9	-1177.9	0	-1177.9	-1132.9	45	-1177.9	-1000	177.9	-1177.9	-1172.93	4.973
62	-633.9	-592.75	41.15	-633.9	-547.75	86.15	-633.9	-400	233.9	-633.9	-575.135	58.765
63	-57.9	-41.844	16.056	-57.9	3.156	61.056	-57.9	90	147.9	-57.9	-57.96	0.06
64	0	-74.6	74.6	0	-29.6	29.6	0	90	90	0	-61.9005	61.9005
65	-515.4	-529.563	14.163	-515.4	-380	135.4	-515.4	-380	135.4	-515.4	-544.331	28.931
66	1166.7	1166.7	0	1166.7	1211.7	45	1166.7	1000	166.7	1166.7	1195.74	29.036
67	-37.4	-26.9857	10.4143	-37.4	18.0143	55.4143	-37.4	90	127.4	-37.4	-28.0507	9.3493
68	-413.7	-413.7	0	-413.7	-368.7	45	-413.7	-200	213.7	-413.7	-494.7	81
69	-217.6	-266.456	48.856	-217.6	-150	67.6	-217.6	-50	167.6	-217.6	-274.193	56.593
70	-330.6	-330.6	0	-330.6	-285.6	45	-330.6	-200	130.6	-330.6	-331.802	1.202
71	-9	-30	21	-9	15	24	-9	90	99	-9	-15.875	6.875
72	-73.4	-62.2	11.2	-73.4	-17.2	56.2	-73.4	73	146.4	-73.4	-70.4622	2.9378
73	405.1	263.256	141.844	405.1	308.256	96.844	405.1	200	205.1	405.1	385.321	19.779
74	-432.9	-432.9	0	-432.9	-387.9	45	-432.9	-200	232.9	-432.9	-457.886	24.986
75	-153.3	-241.844	88.544	-153.3	-196.844	43.544	-153.3	-50	103.3	-153.3	-216.456	63.156
76	-138.1	-259.2	121.1	-138.1	-214.2	76.1	-138.1	2	140.1	-138.1	-96.838	41.262
77	-235.1	-241.844	6.744	-235.1	-180	55.1	-235.1	-80	155.1	-235.1	-183.728	51.372
78	-230.9	-153.58	77.32	-230.9	-108.58	122.32	-230.9	-108.58	122.32	-230.9	-194.375	36.525
79	-391.3	-391.3	0	-391.3	-346.3	45	-391.3	-150	241.3	-391.3	-310.628	80.672
80	-1251.2	-1251.2	0	-1251.2	-1206.2	45	-1251.2	-100	1151.2	-1251.2	-1293.59	42.385
81	-539.5	-551.343	11.843	-539.5	-480	59.5	-539.5	-200	339.5	-539.5	-522.086	17.414
82	-300.3	-455.387	155.087	-300.3	-410.387	110.087	-300.3	-100	200.3	-300.3	-314.877	14.577
83	-2489.5	-2290.95	198.55	-2489.5	-2245.95	243.55	-2489.5	-1500	989.5	-2489.5	-2400.19	89.31
84	-17	-62.2	45.2	-17	34	51	-17	90	107	-17	-34.6537	17.6537
85	-93.5	-591.357	497.857	-93.5	-546.357	452.857	-93.5	-546.357	452.857	-93.5	-83.131	10.369
86	-664.3	-551.343	112.957	-664.3	-506.343	157.957	-664.3	-506.343	157.957	-664.3	-601.088	63.212
87	19.1	10.6333	8.4667	19.1	55.6333	36.5333	19.1	55.6333	36.5333	19.1	13.9807	5.1193
88	-492.1	-492.1	0	-492.1	-447.1	45	-492.1	-300	192.1	-492.1	-488.118	3.982
89	-25	-17.5	7.5	-25	27.5	52.5	-25	90	115	-25	-17.8971	7.1029
90	-138.5	-138.5	0	-138.5	-93.5	45	-138.5	-50	88.5	-138.5	-173.679	35.179
91	-101.2	-83.24	17.96	-101.2	-38.24	62.96	-101.2	-38.24	62.96	-101.2	-111.936	10.736
92	-2616.1	-2616.1	0	-2616.1	-2571.1	45	-2616.1	-2000	616.1	-2616.1	-2522.38	93.72
93	-14.6	-15.4	0.8	-14.6	29.6	44.2	-14.6	29.6	44.2	-14.6	-41.0589	26.4589
94	-303.9	-303.9	0	-303.9	-258.9	45	-303.9	-258.9	45	-303.9	-319.241	15.341
95	-196.4	-291.671	95.271	-196.4	-246.671	50.271	-196.4	-246.671	50.271	-196.4	-199.094	2.694
96	-1186.7	-1186.7	0	-1186.7	-1141.7	45	-1186.7	-1000	186.7	-1186.7	-1165.56	21.14
97	-113.9	-103.04	10.86	-113.9	-58.04	55.86	-113.9	-30	83.9	-113.9	-113.296	0.604
98	-31.5	-31.5	0	-31.5	13.5	45	-31.5	45	76.5	-31.5	-77.743	46.243
99	-74.2	-74.2	0	-74.2	-29.2	45	-74.2	-5	69.2	-74.2	-146.662	72.462
100	-201.8	-201.8	0	-201.8	-156.8	45	-201.8	-120	81.8	-201.8	-126.895	74.905
101	-4.4	8.72	13.12	-4.4	53.72	58.12	-4.4	75	79.4	-4.4	1.17712	5.57712
102	-221.1	-248.267	27.1667	-221.1	-203.267	17.8333	-221.1	-150	71.1	-221.1	-131.855	89.245
103	-105.6	-105.6	0	-105.6	-60.6	45	-105.6	-20	85.6	-105.6	-23.0278	82.5722
104	-3.1	-15.4	12.3	-3.1	29.6	32.7	-3.1	90	93.1	-3.1	-28.6156	25.5156
105	-38.3	-108.429	70.129	-38.3	-63.429	25.129	-38.3	90	128.3	-38.3	-93.8229	55.5229
106	-32.6	-41.844	9.244	-32.6	3.156	35.756	-32.6	20	52.6	-32.6	-62.699	30.099
107	-1929.8	-1929.8	0	-1929.8	-1884.8	45	-1929.8	-1884.8	45	-1929.8	-1835.03	94.77
108	-103.6	-103.6	0	-103.6	-58.6	45	-103.6	-58.6	45	-103.6	-123.349	19.749
109	-70.9	-105.32	34.42	-70.9	-60.32	10.58	-70.9	-10	60.9	-70.9	-107.774	36.874
110	-289	-330.72	41.72	-289	-285.72	3.28	-289	-150	139	-289	-297.541	8.541
111	-168.6	-119.2	49.4	-168.6	-74.2	94.4	-168.6	-74.2	94.4	-168.6	-112.029	56.571
112	-1318.4	-801.29	517.11	-1318.4	-756.29	562.11	-1318.4	-756.29	562.11	-1318.4	-1396.63	78.23
113	-814.2	-899.356	85.156	-814.2	-854.356	40.156	-814.2	-854.356	40.156	-814.2	-830.029	15.829
114	-373.1	-317.3	55.8	-373.1	-272.3	100.8	-373.1	-272.3	100.8	-373.1	-320.055	53.045
115	-40	-40	0	-40	5	45	-40	5	45	-40	-18.249	21.751
116	-157.8	-157.8	0	-157.8	-112.8	45	-157.8	-112.8	45	-157.8	-160.979	3.179
117	-212.1	-183.8	28.3	-212.1	-138.8	73.3	-212.1	-138.8	73.3	-212.1	-195.69	16.41
118	-3	-29.925	26.925	-3	15.075	18.075	-3	40	43	-3	-17.9811	14.9811
119	27.1	17.12	9.98	27.1	62.12	35.02	27.1	62.12	35.02	27.1	13.9526	13.1474
120	-104.2	-30	74.2	-104.2	15	119.2	-104.2	15	119.2	-104.2	-83.1236	21.0764
121	-14	1.2	15.2	-14	46.2	60.2	-14	46.2	60.2	-14	9.66482	23.6648
122	-91.6	-111.943	20.343	-91.6	-66.943	24.657	-91.6	-30	61.6	-91.6	-103.256	11.656
123	-221.7	-221.7	0	-221.7	-176.7	45	-221.7	-176.7	45	-221.7	-224.776	3.076
124	-446.7	-446.7	0	-446.7	-401.7	45	-446.7	-401.7	45	-446.7	-460.85	14.15
125	-57.5	-114.55	57.05	-57.5	-69.55	12.05	-57.5	-15	42.5	-57.5	-59.5197	2.0197
126	-18.8	8.6	27.4	-18.8	53.6	72.4	-18.8	53.6	72.4	-18.8	-21.5356	2.73558
127	-111.1	-111.357	0.257	-111.1	-66.357	44.743	-111.1	-66.357	44.743	-111.1	-152.013	40.913
128	-939	-953.32	14.32	-939	-908.32	30.68	-939	-850	89	-939	-881.738	57.262
129	-563.3	-614.64	51.34	-563.3	-569.64	6.34	-563.3	-569.64	6.34	-563.3	-638.326	75.026
130	-100.4	-93.8111	6.5889	-100.4	-48.8111	51.5889	-100.4	-48.8111	51.5889	-100.4	-68.6677	31.7323
131	-765.6	-765.6	0	-765.6	-720.6	45	-765.6	-720.6	45	-765.6	-657.315	108.285
132	-837.1	-837.1	0	-837.1	-792.1	45	-837.1	-792.1	45	-837.1	-674.452	162.648
133	-164	-160.24	3.76	-164	-115.24	48.76	-164	-115.24	48.76	-164	-184.509	20.509
134	-512.6	-473.96	38.64	-512.6	-428.96	83.64	-512.6	-428.96	83.64	-512.6	-529.072	16.472
135	68.2	68.2	0	68.2	113.2	45	68.2	130	61.8	68.2	69.551	1.351
136	-914.6	-914.97	0.37	-914.6	-869.97	44.63	-914.6	-869.97	44.63	-914.6	-823.298	91.302
137	-54.1	-170.96	116.86	-54.1	-125.96	71.86	-54.1	-125.96	71.86	-54.1	-108.741	54.641
138	38.7	10.6333	28.0667	38.7	55.6333	16.9333	38.7	130	91.3	38.7	16.8888	21.8112
139	1.7	-23.7333	25.4333	1.7	21.2667	19.5667	1.7	60	58.3	1.7	1.28952	0.41048
140	-168.5	-188.543	20.043	-168.5	-143.543	24.957	-168.5	-110	58.5	-168.5	-181.772	13.272
141	-28.4	-50.58	22.18	-28.4	-5.58	22.82	-28.4	60	88.4	-28.4	-16.5588	11.8412
142	-18.2	-30.1333	11.9333	-18.2	14.8667	33.0667	-18.2	14.8667	33.0667	-18.2	-40.1183	21.9183
143	-2722.1	-2872.54	150.44	-2722.1	-2827.54	105.44	-2722.1	-2827.54	105.44	-2722.1	-2622.11	99.99
144	-112.3	-59.5	52.8	-112.3	-14.5	97.8	-112.3	-14.5	97.8	-112.3	-32.6667	79.6333
145	-37	-30.1333	6.8667	-37	14.8667	51.8667	-37	80	117	-37	-30.2331	6.7669
146	-57.6	-4.95	52.65	-57.6	40.05	97.65	-57.6	40.05	97.65	-57.6	-66.5443	8.9443
147	49.7	47.02	2.68	49.7	92.02	42.32	49.7	92.02	42.32	49.7	74.0864	24.3864
148	-8.1	-2.9	5.2	-8.1	42.1	50.2	-8.1	42.1	50.2	-8.1	-41.9585	33.8585
149	-575.5	-544.433	31.067	-575.5	-499.433	76.067	-575.5	-499.433	76.067	-575.5	-565.711	9.789
150	11.5	-62.2	73.7	11.5	-17.2	28.7	11.5	60	48.5	11.5	-1.04318	12.5432
151	-174.2	-142.989	31.211	-174.2	-97.989	76.211	-174.2	-97.989	76.211	-174.2	-156.306	17.894
152	-1535.2	-750	785.2	-1535.2	-705	830.2	-1535.2	-705	830.2	-1535.2	-1528.05	7.151
153	-762.2	-899.356	137.156	-762.2	-854.356	92.156	-762.2	-854.356	92.156	-762.2	-768.343	6.143
154	-54.2	-95.24	41.04	-54.2	-50.24	3.96	-54.2	-10	44.2	-54.2	-84.755	30.555
155	6.2	-23.7333	29.9333	6.2	21.2667	15.0667	6.2	58	51.8	6.2	4.44571	1.75429
156	-755.5	-544.433	211.067	-755.5	-499.433	256.067	-755.5	-499.433	256.067	-755.5	-635.139	120.361
157	-1774.7	-1771.93	2.767	-1774.7	-1726.93	47.767	-1774.7	-1600	174.7	-1774.7	-1708.89	65.812
158	-647.5	-584.22	63.28	-647.5	-539.22	108.28	-647.5	-539.22	108.28	-647.5	-581.429	66.071
159	-472.4	-687.317	214.917	-472.4	-642.317	169.917	-472.4	-642.317	169.917	-472.4	-489.903	17.503
160	-109.8	-61.6857	48.1143	-109.8	-16.6857	93.1143	-109.8	-5	104.8	-109.8	-102.853	6.947
161	-190.3	-278.486	88.186	-190.3	-233.486	43.186	-190.3	-290	99.7	-190.3	-198.434	8.134
162	-229.6	-99.375	130.225	-229.6	-54.375	175.225	-229.6	-20	209.6	-229.6	-232.008	2.408
163	-212.2	-337.92	125.72	-212.2	-292.92	80.72	-212.2	-292.92	80.72	-212.2	-172.077	40.123
164	-248.4	-336.633	88.233	-248.4	-291.633	43.233	-248.4	-350	101.6	-248.4	-303.835	55.435
165	54.3	44.52	9.78	54.3	89.52	35.22	54.3	200	145.7	54.3	41.3186	12.9814
166	71	207.243	136.243	71	252.243	181.243	71	252.243	181.243	71	0.22643	70.7736
167	-141	-115.86	25.14	-141	-70.86	70.14	-141	-70.86	70.14	-141	-139.966	1.034
168	-22	-113.989	91.989	-22	-68.989	46.989	-22	150	172	-22	-47.8436	25.8436
169	-17.2	-8.76667	8.43333	-17.2	36.2333	53.4333	-17.2	100	117.2	-17.2	-29.1343	11.9343
170	-116	-74.6	41.4	-116	-29.6	86.4	-116	-29.6	86.4	-116	-112.26	3.74
171	-68	-68	0	-68	-23	45	-68	23	91	-68	-138.903	70.903
172	23.7	17.3333	6.3667	23.7	62.3333	38.6333	23.7	150	126.3	23.7	6.62767	17.0723
173	-466.1	-455.387	10.713	-466.1	-410.387	55.713	-466.1	-410.387	55.713	-466.1	-463.693	2.407
174	-420.2	-342.3	77.9	-420.2	-297.3	122.9	-420.2	-297.3	122.9	-420.2	-433.856	13.656
175	-465.6	-455.387	10.213	-465.6	-410.387	55.213	-465.6	-350	115.6	-465.6	-463.693	1.907
176	-1313.5	-1514.97	201.47	-1313.5	-1469.97	156.47	-1313.5	-1469.97	156.47	-1313.5	-1276.12	37.38
177	-375.4	-354.64	20.76	-375.4	-309.64	65.76	-375.4	-250	125.4	-375.4	-297.04	78.36
178	-245.4	-245.4	0	-245.4	-200.4	45	-245.4	-150	95.4	-245.4	-242.616	2.784
179	-549.7	-549.7	0	-549.7	-504.7	45	-549.7	-450	99.7	-549.7	-493.255	56.445
180	-110.9	-90.72	20.18	-110.9	-45.72	65.18	-110.9	30	140.9	-110.9	-107.502	3.398
181	3.9	-26.9857	30.8857	3.9	18.0143	14.1143	3.9	115	111.1	3.9	-11.2398	15.1398
182	-579.2	-281.857	297.343	-579.2	-236.857	342.343	-579.2	-236.857	342.343	-579.2	-454.602	124.598
183	-60.4	-23	37.4	-60.4	22	82.4	-60.4	60	120.4	-60.4	-42.0308	18.3692
184	-35.4	-69.0429	33.6429	-35.4	-24.0429	11.3571	-35.4	60	95.4	-35.4	-35.4293	0.0293
185	-485.3	-485.3	0	-485.3	-440.3	45	-485.3	-400	85.3	-485.3	-356.038	129.262
186	-169.1	-241.844	72.744	-169.1	-196.844	27.744	-169.1	-300	130.9	-169.1	-172.157	3.057
187	-164.3	-14.42	149.88	-164.3	30.58	194.88	-164.3	30.58	194.88	-164.3	-91.0001	73.2999
188	-623.4	-424.36	199.04	-623.4	-379.36	244.04	-623.4	-379.36	244.04	-623.4	-609.634	13.766
189	-340.5	-340.5	0	-340.5	-295.5	45	-340.5	-250	90.5	-340.5	-406.955	66.455
190	-40	-238.844	198.844	-40	-193.844	153.844	-40	-193.844	153.844	-40	-55.906	15.906
191	-764.5	-702.84	61.66	-764.5	-657.84	106.66	-764.5	-657.84	106.66	-764.5	-755.73	8.77
192	-850.2	-850.2	0	-850.2	-805.2	45	-850.2	-700	150.2	-850.2	-861.767	11.567
193	-452.2	-330.72	121.48	-452.2	-285.72	166.48	-452.2	-285.72	166.48	-452.2	-385.024	67.176
194	-3081.2	-3081.2	0	-3081.2	-3036.2	45	-3081.2	-2800	281.2	-3081.2	-3172.06	90.86
195	-441	-829.54	388.54	-441	-784.54	343.54	-441	-784.54	343.54	-441	-580.613	139.613
196	66.2	17.92	48.28	66.2	62.92	3.28	66.2	160	93.8	66.2	33.6657	32.5343
197	-174.5	-174.5	0	-174.5	-129.5	45	-174.5	-50	124.5	-174.5	-205.125	30.625
198	-633.4	-417.12	216.28	-633.4	-372.12	261.28	-633.4	-372.12	261.28	-633.4	-522.219	111.181
199	-1992.3	-1632.86	359.44	-1992.3	-1587.86	404.44	-1992.3	-1587.86	404.44	-1992.3	-1393.59	598.71
200	-4	1.8375	5.8375	-4	46.8375	50.8375	-4	150	154	-4	2.17402	6.17402
201	-238.8	-194.133	44.667	-238.8	-149.133	89.667	-238.8	-50	188.8	-238.8	-232.994	5.806
202	10.7	1.2	9.5	10.7	46.2	35.5	10.7	110	99.3	10.7	6.93518	3.76482
203	-1286.9	-1286.9	0	-1286.9	-1241.9	45	-1286.9	-1000	286.9	-1286.9	-1163.4	123.5
204	-594.9	-594.9	0	-594.9	-549.9	45	-594.9	-400	194.9	-594.9	-471.09	123.81
205	-112.7	-169.1	56.4	-112.7	-124.1	11.4	-112.7	-8	104.7	-112.7	-127.748	15.048
206	-382.2	-266.456	115.744	-382.2	-221.456	160.744	-382.2	-221.456	160.744	-382.2	-322.688	59.512
207	-3221.7	-3514.97	293.27	-3221.7	-3469.97	248.27	-3221.7	-3469.97	248.27	-3221.7	-3114.28	107.42
208	-161	-222.76	61.76	-161	-177.76	16.76	-161	-50	111	-161	-191.651	30.651
209	-129	-74.6	54.4	-129	-29.6	99.4	-129	-29.6	99.4	-129	-123.981	5.019
210	354.4	263.256	91.144	354.4	308.256	46.144	354.4	200	154.4	354.4	422.562	68.162
211	-409.2	-363.256	45.944	-409.2	-318.256	90.944	-409.2	-318.256	90.944	-409.2	-378.438	30.762
212	-395.2	-395.2	0	-395.2	-350.2	45	-395.2	-150	245.2	-395.2	-387.862	7.338
213	-9.7	1.2	10.9	-9.7	46.2	55.9	-9.7	150	159.7	-9.7	5.0275	14.7275
214	-684.6	-637.575	47.025	-684.6	-592.575	92.025	-684.6	-592.575	92.025	-684.6	-673.065	11.535
215	-99	-74.6	24.4	-99	-29.6	69.4	-99	-5	94	-99	-87.8723	11.1277
216	-348.5	-680.8	332.3	-348.5	-635.8	287.3	-348.5	-635.8	287.3	-348.5	-474.452	125.952
217	-223.6	-278.486	54.886	-223.6	-233.486	9.886	-223.6	-150	73.6	-223.6	-234.625	11.025
218	-40.1	-40.1	0	-40.1	4.9	45	-40.1	50	90.1	-40.1	-33.498	6.602
219	-127.9	-224.078	96.178	-127.9	-179.078	51.178	-127.9	-179.078	51.178	-127.9	-183.027	55.127
220	-68.1	-44.7167	23.3833	-68.1	0.2833	68.3833	-68.1	68	136.1	-68.1	-53.1814	14.9186
221	-1888.9	-1888.9	0	-1888.9	-1843.9	45	-1888.9	-1600	288.9	-1888.9	-1723.24	165.66
222	-88.2	-45.1167	43.0833	-88.2	-0.1167	88.0833	-88.2	-0.1167	88.0833	-88.2	-62.736	25.464
223	-18.6	-17.5	1.1	-18.6	27.5	46.1	-18.6	90	108.6	-18.6	-34.5511	15.9511
224	-102.6	-259.2	156.6	-102.6	-214.2	111.6	-102.6	-214.2	111.6	-102.6	-81.7571	20.8429
225	-483.3	-540.714	57.414	-483.3	-495.714	12.414	-483.3	-495.714	12.414	-483.3	-561.746	78.446
226	-3818.9	-3818.9	0	-3818.9	-3773.9	45	-3818.9	-3600	218.9	-3818.9	-3823.19	4.29
227	-81.2	-81.2	0	-81.2	-36.2	45	-81.2	36	117.2	-81.2	-8.10714	73.0929
228	-34.4	-34.4	0	-34.4	10.6	45	-34.4	50	84.4	-34.4	-192.258	157.858
229	-189.2	-142.989	46.211	-189.2	-97.989	91.211	-189.2	-97.989	91.211	-189.2	-168.216	20.984
230	-28.3	-66.5375	38.2375	-28.3	-21.5375	6.7625	-28.3	60	88.3	-28.3	-22.9143	5.3857
231	54.5	54.5	0	54.5	99.5	45	54.5	150	95.5	54.5	-45.0824	99.5824
232	-50.1	-23	27.1	-50.1	22	72.1	-50.1	80	130.1	-50.1	-42.0308	8.0692
233	28.7	28.7	0	28.7	73.7	45	28.7	130	101.3	28.7	58.305	29.605
234	-212.6	-317.3	104.7	-212.6	-272.3	59.7	-212.6	-100	112.6	-212.6	-259.002	46.402
235	-155.2	-203.12	47.92	-155.2	-158.12	2.92	-155.2	-10	145.2	-155.2	-168.709	13.509
236	-383	-383	0	-383	-338	45	-383	-200	183	-383	-310.382	72.618
237	-1566.9	-1561.17	5.73	-1566.9	-1516.17	50.73	-1566.9	-1400	166.9	-1566.9	-1597.77	30.866
238	-55.8	-4.95	50.85	-55.8	40.05	95.85	-55.8	40.05	95.85	-55.8	-60.3179	4.5179
239	-465.1	-465.1	0	-465.1	-420.1	45	-465.1	-420.1	45	-465.1	-418.834	46.266
240	-382	-317.138	64.862	-382	-272.138	109.862	-382	-272.138	109.862	-382	-424.312	42.312
241	-863.5	-729.563	133.937	-863.5	-684.563	178.937	-863.5	-684.563	178.937	-863.5	-770.336	93.164
242	-906.8	-914.97	8.17	-906.8	-869.97	36.83	-906.8	-869.97	36.83	-906.8	-897.664	9.136
243	-26.6	-61.6857	35.0857	-26.6	-16.6857	9.9143	-26.6	48	74.6	-26.6	-72.5282	45.9282
244	-41.3	-170.96	129.66	-41.3	-125.96	84.66	-41.3	-125.96	84.66	-41.3	-153.482	112.182
245	-235.9	-222.76	13.14	-235.9	-177.76	58.14	-235.9	-177.76	58.14	-235.9	-213.649	22.251
246	-348.5	-750	401.5	-348.5	-705	356.5	-348.5	-705	356.5	-348.5	-328.049	20.451
247	-267.8	-50.58	217.22	-267.8	-5.58	262.22	-267.8	-5.58	262.22	-267.8	-216.751	51.049
248	-618.8	-618.8	0	-618.8	-573.8	45	-618.8	-400	218.8	-618.8	-719.301	100.501
249	-24.9	-66.5375	41.6375	-24.9	-21.5375	3.3625	-24.9	21	45.9	-24.9	-30.5064	5.6064
250	-137.6	-92.96	44.64	-137.6	-47.96	89.64	-137.6	-47.96	89.64	-137.6	-130.233	7.367
251	-196.9	-196.9	0	-196.9	-151.9	45	-196.9	100	296.9	-196.9	-182.866	14.034
252	-1164.1	-1164.1	0	-1164.1	-1119.1	45	-1164.1	-1119.1	45	-1164.1	-1182.91	18.811
253	-384.1	-317.138	66.962	-384.1	-272.138	111.962	-384.1	-272.138	111.962	-384.1	-455.94	71.84
254	-213.9	-298.96	85.06	-213.9	-253.96	40.06	-213.9	-100	113.9	-213.9	-217.357	3.457
255	-434.9	-434.9	0	-434.9	-389.9	45	-434.9	-300	134.9	-434.9	-387.224	47.676
256	-151.4	-151.4	0	-151.4	-106.4	45	-151.4	-50	101.4	-151.4	-173.759	22.359
257	-1382.9	-1382.9	0	-1382.9	-1337.9	45	-1382.9	-1300	82.9	-1382.9	-1449.57	66.666
258	-49.3	-30.1333	19.1667	-49.3	14.8667	64.1667	-49.3	25	74.3	-49.3	-44.8088	4.4912
259	-63.8	-61.6857	2.1143	-63.8	-16.6857	47.1143	-63.8	20	83.8	-63.8	-95.3482	31.5482
260	-1525.3	-1525.3	0	-1525.3	-1480.3	45	-1525.3	-1480.3	45	-1525.3	-1493.47	31.83
261	-75.7	-29.9	45.8	-75.7	15.1	90.8	-75.7	15.1	90.8	-75.7	-58.1457	17.5543
262	942.3	942.3	0	942.3	987.3	45	942.3	800	142.3	942.3	777.954	164.346
263	-1825.3	-989.643	835.657	-1825.3	-944.643	880.657	-1825.3	-930	895.3	-1825.3	-1715.12	110.18
264	-451.4	-161.17	290.23	-451.4	-116.17	335.23	-451.4	-116.17	335.23	-451.4	-372.834	78.566
265	10	29.2857	19.2857	10	74.2857	64.2857	10	74.2857	64.2857	10	18.8366	8.8366
266	5.5	1.2	4.3	5.5	46.2	40.7	5.5	56	50.5	5.5	0.69857	4.80143
267	-94.2	-131.88	37.68	-94.2	-86.88	7.32	-94.2	-10	84.2	-94.2	-108.025	13.825
268	-1388.7	-1388.7	0	-1388.7	-1343.7	45	-1388.7	-1250	138.7	-1388.7	-1333.87	54.83
269	-266	-266.456	0.456	-266	-221.456	44.544	-266	-150	116	-266	-274.193	8.193
270	-1057.4	-1057.4	0	-1057.4	-1012.4	45	-1057.4	-1012.4	45	-1057.4	-980.728	76.672
271	-463.1	-455.387	7.713	-463.1	-410.387	52.713	-463.1	-350	113.1	-463.1	-448.305	14.795
272	-240.5	-203.12	37.38	-240.5	-158.12	82.38	-240.5	-158.12	82.38	-240.5	-249.631	9.131
273	19.2	19.2	0	19.2	64.2	45	19.2	130	110.8	19.2	-11.5	30.7
274	-39.6	-105.971	66.371	-39.6	-60.971	21.371	-39.6	30	69.6	-39.6	-68.4086	28.8086
275	-59.8	-59.8	0	-59.8	-14.8	45	-59.8	-4	55.8	-59.8	-171.392	111.592
276	-125.8	-108.429	17.371	-125.8	-63.429	62.371	-125.8	-63.429	62.371	-125.8	-114.541	11.259
277	-190	-219.48	29.48	-190	-174.48	15.52	-190	-122	68	-190	-189.915	0.085
278	-627	-773.58	146.58	-627	-728.58	101.58	-627	-728.58	101.58	-627	-643.501	16.501
279	-294.4	-385.322	90.922	-294.4	-340.322	45.922	-294.4	-360	65.6	-294.4	-332.782	38.382
280	-2	3.4625	5.4625	-2	48.4625	50.4625	-2	48.4625	50.4625	-2	0.61138	2.61138
281	-673.4	-673.4	0	-673.4	-628.4	45	-673.4	-750	76.6	-673.4	-593.585	79.815
282	-133.2	-91.2429	41.9571	-133.2	-46.2429	86.9571	-133.2	-46.2429	86.9571	-133.2	-129.051	4.149
283	-26.6	-28.4	1.8	-26.6	16.6	43.2	-26.6	46	72.6	-26.6	-48.6996	22.0996
284	-1013.1	-1013.1	0	-1013.1	-968.1	45	-1013.1	-900	113.1	-1013.1	-1072.83	59.734
285	-222	-259.2	37.2	-222	-214.2	7.8	-222	-150	72	-222	-219.105	2.895
286	-486.5	-486.5	0	-486.5	-441.5	45	-486.5	-400	86.5	-486.5	-455.094	31.406
287	735.8	742.06	6.26	735.8	787.06	51.26	735.8	787.06	51.26	735.8	674.58	61.22
288	-163.6	-93.8111	69.7889	-163.6	-48.8111	114.789	-163.6	-48.8111	114.789	-163.6	-141.127	22.473
289	80.6	81.3333	0.7333	80.6	126.333	45.7333	80.6	126.333	45.7333	80.6	43.95	36.65
290	-40	-194.133	154.133	-40	-149.133	109.133	-40	-149.133	109.133	-40	-145.559	105.559
291	-1082.9	-591.667	491.233	-1082.9	-546.667	536.233	-1082.9	-546.667	536.233	-1082.9	-942.846	140.054
292	-2563.1	-2563.1	0	-2563.1	-2518.1	45	-2563.1	-2400	163.1	-2563.1	-2596.4	33.3
293	30.1	-62.2	92.3	30.1	-17.2	47.3	30.1	90	59.9	30.1	6.35321	23.7468
294	-196.4	-166.24	30.16	-196.4	-121.24	75.16	-196.4	-121.24	75.16	-196.4	-236.857	40.457
295	-308.5	-278.486	30.014	-308.5	-233.486	75.014	-308.5	-233.486	75.014	-308.5	-260.595	47.905
296	-494.5	-336.633	157.867	-494.5	-291.633	202.867	-494.5	-291.633	202.867	-494.5	-489.044	5.456
297	-965	-743.683	221.317	-965	-698.683	266.317	-965	-698.683	266.317	-965	-847.757	117.243
298	-2874.2	-2872.54	1.66	-2874.2	-2827.54	46.66	-2874.2	-2827.54	46.66	-2874.2	-2684.04	190.16
299	-310.5	-310.5	0	-310.5	-265.5	45	-310.5	-200	110.5	-310.5	-327.394	16.894
300	-36	-211.95	175.95	-36	-166.95	130.95	-36	-166.95	130.95	-36	-111.209	75.209
301	-948.3	-743.683	204.617	-948.3	-698.683	249.617	-948.3	-698.683	249.617	-948.3	-895.696	52.604
302	-1.4	1.2	2.6	-1.4	46.2	47.6	-1.4	96	97.4	-1.4	15.7262	17.1262
303	-909	-909	0	-909	-864	45	-909	-800	109	-909	-857.153	51.847
304	-55.6	-99.375	43.775	-55.6	-54.375	1.225	-55.6	20	75.6	-55.6	-84.2578	28.6578
305	18	37.8	19.8	18	82.8	64.8	18	112	94	18	18.2486	0.2486
306	45.8	-5.92	51.72	45.8	39.08	6.72	45.8	-13	58.8	45.8	16.3743	29.4257
307	-169.4	-166.24	3.16	-169.4	-121.24	48.16	-169.4	-121.24	48.16	-169.4	-298.416	129.016
308	-455.2	-455.2	0	-455.2	-410.2	45	-455.2	-350	105.2	-455.2	-434.211	20.989
309	-277.9	-195.7	82.2	-277.9	-150.7	127.2	-277.9	-150.7	127.2	-277.9	-243.239	34.661
310	-530.2	-450.72	79.48	-530.2	-405.72	124.48	-530.2	-405.72	124.48	-530.2	-416.29	113.91
311	-83.8	-63.8125	19.9875	-83.8	-18.8125	64.9875	-83.8	-18.8125	64.9875	-83.8	-82.592	1.208
312	-187.1	-750	562.9	-187.1	-705	517.9	-187.1	-705	517.9	-187.1	-124.902	62.198
313	-402.5	-317.3	85.2	-402.5	-272.3	130.2	-402.5	-272.3	130.2	-402.5	-383.51	18.99
314	19.9	57.96	38.06	19.9	102.96	83.06	19.9	102.96	83.06	19.9	-72.557	92.457
315	-485.5	-544.433	58.933	-485.5	-499.433	13.933	-485.5	-400	85.5	-485.5	-565.711	80.211
316	-400.1	-317.3	82.8	-400.1	-272.3	127.8	-400.1	-272.3	127.8	-400.1	-383.51	16.59
317	-91.4	-62.2	29.2	-91.4	-17.2	74.2	-91.4	-17.2	74.2	-91.4	-87.3819	4.0181
318	-11.1	-50.58	39.48	-11.1	-5.58	5.52	-11.1	60	71.1	-11.1	-15.5479	4.4479
319	-492.1	-551.343	59.243	-492.1	-506.343	14.243	-492.1	-400	92.1	-492.1	-498.632	6.532
320	-107.4	-88.35	19.05	-107.4	-43.35	64.05	-107.4	-20	87.4	-107.4	-160.225	52.825
321	-230.6	-169.1	61.5	-230.6	-124.1	106.5	-230.6	-124.1	106.5	-230.6	-229.923	0.677
322	-514.4	-591.667	77.267	-514.4	-546.667	32.267	-514.4	-390	124.4	-514.4	-529.031	14.631
323	-327.9	-364.56	36.66	-327.9	-319.56	8.34	-327.9	-319.56	8.34	-327.9	-329.925	2.025
324	-120.2	-170.96	50.76	-120.2	-125.96	5.76	-120.2	100	220.2	-120.2	-142.849	22.649
325	-106.1	-137.356	31.256	-106.1	-92.356	13.744	-106.1	90	196.1	-106.1	-151.076	44.976
326	-34.3	-8.76667	25.5333	-34.3	36.2333	70.5333	-34.3	36.2333	70.5333	-34.3	-42.11	7.81
327	-5.4	-8.64	3.24	-5.4	36.36	41.76	-5.4	136	141.4	-5.4	-7.7064	2.3064
328	-72.6	-49.28	23.32	-72.6	-4.28	68.32	-72.6	60	132.6	-72.6	-43.7582	28.8418
329	-182.1	-278.486	96.386	-182.1	-233.486	51.386	-182.1	-233.486	51.386	-182.1	-211.994	29.894
330	-120.9	-211.95	91.05	-120.9	-166.95	46.05	-120.9	100	220.9	-120.9	-147.88	26.98
331	-27.7	-99.375	71.675	-27.7	-54.375	26.675	-27.7	-54.375	26.675	-27.7	-201.334	173.634
332	8.5	10.6333	2.1333	8.5	55.6333	47.1333	8.5	120	111.5	8.5	3.8845	4.6155
333	-195.5	17.3333	212.833	-195.5	62.3333	257.833	-195.5	62.3333	257.833	-195.5	-57.0386	138.461
334	-61.6	-30	31.6	-61.6	15	76.6	-61.6	60	121.6	-61.6	-51.5833	10.0167
335	-392.7	-392.7	0	-392.7	-347.7	45	-392.7	200	592.7	-392.7	-317.29	75.41
336	-610.3	-610.3	0	-610.3	-565.3	45	-610.3	100	710.3	-610.3	-593.585	16.715
337	-131.6	-142.989	11.389	-131.6	-97.989	33.611	-131.6	-97.989	33.611	-131.6	-136.831	5.231
338	-208.2	-513.057	304.857	-208.2	-468.057	259.857	-208.2	-468.057	259.857	-208.2	-269.928	61.728
339	-57.7	-114.55	56.85	-57.7	-69.55	11.85	-57.7	-69.55	11.85	-57.7	-128.423	70.723
340	-509.4	-257.7	251.7	-509.4	-212.7	296.7	-509.4	-212.7	296.7	-509.4	-350.391	159.009
341	-892.3	-892.3	0	-892.3	-847.3	45	-892.3	-847.3	45	-892.3	-767.711	124.589
342	-49.7	102.757	152.457	-49.7	147.757	197.457	-49.7	147.757	197.457	-49.7	-48.2736	1.4264
343	-361.1	-317.3	43.8	-361.1	-272.3	88.8	-361.1	-272.3	88.8	-361.1	-338.415	22.685
344	-26.8	-29.925	3.125	-26.8	15.075	41.875	-26.8	15.075	41.875	-26.8	-30.6193	3.8193
345	-410.1	-544.433	134.333	-410.1	-499.433	89.333	-410.1	-499.433	89.333	-410.1	-543.944	133.844
346	-10	-54.54	44.54	-10	-9.54	0.46	-10	-9.54	0.46	-10	-39.9918	29.9918
347	-151.8	-93.8111	57.9889	-151.8	-48.8111	102.989	-151.8	-48.8111	102.989	-151.8	-126.895	24.905
348	-522.3	-364.045	158.255	-522.3	-319.045	203.255	-522.3	-319.045	203.255	-522.3	-575.174	52.874
349	-620.7	-592.75	27.95	-620.7	-547.75	72.95	-620.7	-547.75	72.95	-620.7	-509.021	111.679
350	-322.4	-317.3	5.1	-322.4	-272.3	50.1	-322.4	-272.3	50.1	-322.4	-302.775	19.625
351	-343.2	-385.322	42.122	-343.2	-340.322	2.878	-343.2	-340.322	2.878	-343.2	-306.776	36.424
352	-332.8	-137.356	195.444	-332.8	-92.356	240.444	-332.8	-92.356	240.444	-332.8	-240.765	92.035
353	-17	-33.2167	16.2167	-17	11.7833	28.7833	-17	11.7833	28.7833	-17	-28.602	11.602
354	-19.6	-49.28	29.68	-19.6	-4.28	15.32	-19.6	-4.28	15.32	-19.6	-19.9112	0.3112
355	-42.8	-17.5	25.3	-42.8	27.5	70.3	-42.8	27.5	70.3	-42.8	-48.2779	5.4779
356	-886.8	-911.333	24.533	-886.8	-866.333	20.467	-886.8	-866.333	20.467	-886.8	-887.589	0.789
357	-713.3	-655.78	57.52	-713.3	-610.78	102.52	-713.3	-610.78	102.52	-713.3	-628.378	84.922
358	-38.7	-62.2	23.5	-38.7	-17.2	21.5	-38.7	-17.2	21.5	-38.7	-27.2572	11.4428
359	32.4	2.92	29.48	32.4	47.92	15.52	32.4	47.92	15.52	32.4	9.73571	22.6643
360	-320.3	-320.3	0	-320.3	-275.3	45	-320.3	-275.3	45	-320.3	-439.044	118.744
361	-2251.5	-2251.5	0	-2251.5	-2206.5	45	-2251.5	-2206.5	45	-2251.5	-1807.69	443.81
362	-50.8	-75.5429	24.7429	-50.8	-30.5429	20.2571	-50.8	-30.5429	20.2571	-50.8	-55.3268	4.5268
363	-1620.6	-1620.6	0	-1620.6	-1575.6	45	-1620.6	-1575.6	45	-1620.6	-1760.85	140.25
364	-38.7	-248.94	210.24	-38.7	-203.94	165.24	-38.7	-203.94	165.24	-38.7	-146.851	108.151
365	-253.7	-203.12	50.58	-253.7	-158.12	95.58	-253.7	-158.12	95.58	-253.7	-216.094	37.606
366	-58.4	-131.88	73.48	-58.4	-86.88	28.48	-58.4	-86.88	28.48	-58.4	-93.9023	35.5023
367	-301.8	-364.045	62.245	-301.8	-319.045	17.245	-301.8	-319.045	17.245	-301.8	-395.833	94.033
368	-329.5	-266.456	63.044	-329.5	-221.456	108.044	-329.5	-221.456	108.044	-329.5	-335.092	5.592
369	-170	-224.078	54.078	-170	-179.078	9.078	-170	-179.078	9.078	-170	-200.509	30.509
370	-527.6	-194.133	333.467	-527.6	-149.133	378.467	-527.6	-149.133	378.467	-527.6	-466.583	61.017
371	-319.4	-342.3	22.9	-319.4	-297.3	22.1	-319.4	-297.3	22.1	-319.4	-343.833	24.433
372	-661.3	-386.86	274.44	-661.3	-341.86	319.44	-661.3	-341.86	319.44	-661.3	-412.71	248.59
373	-335.7	-336.633	0.933	-335.7	-291.633	44.067	-335.7	-291.633	44.067	-335.7	-350.326	14.626
374	-196.8	-50.58	146.22	-196.8	-5.58	191.22	-196.8	-5.58	191.22	-196.8	-101.394	95.406
375	23.7	207.243	183.543	23.7	252.243	228.543	23.7	252.243	228.543	23.7	78.0907	54.3907
376	-21.4	-80.26	58.86	-21.4	-35.26	13.86	-21.4	-35.26	13.86	-21.4	-89.1793	67.7793
377	-159.8	-103.04	56.76	-159.8	-58.04	101.76	-159.8	-58.04	101.76	-159.8	-152.055	7.745
378	-662.1	-662.1	0	-662.1	-617.1	45	-662.1	-617.1	45	-662.1	-764.26	102.16

## Sheet: Supplementary File S2-Result
	SVM			SVM-ADABOOST			SVM-BAGGING			RF
S.No	Experimental values (με)	Prediction values (με)	Error values (με)	Experimental values (με)	Prediction values (με)	Error values (με)	Experimental values (με)	Prediction values (με)	Error values (με)	Experimental values (με)	Prediction values (με)	Error values (με)
1	-200.6	-199.06	1.54	-200.6	-154.06	46.54	-200.6	-10	190.6	-200.6	-152.411	48.189
2	-82.8	-83.24	0.44	-82.8	-38.24	44.56	-82.8	50	132.8	-82.8	-113.677	30.877
3	-73.6	-68.8	4.8	-73.6	-23.8	49.8	-73.6	40	113.6	-73.6	-34.3521	39.2479
4	-166.1	-164.529	1.571	-166.1	-119.529	46.571	-166.1	-10	156.1	-166.1	-245.817	79.717
5	-329	-320.486	8.514	-329	-275.486	53.514	-329	-200	129	-329	-294.103	34.897
6	0.2	-4.95	5.15	0.2	40.05	39.85	0.2	110	109.8	0.2	37.0066	36.8066
7	-17.1	-19.375	2.275	-17.1	25.625	42.725	-17.1	80	97.1	-17.1	-68.8149	51.7149
8	-0.1	1.14	1.24	-0.1	46.14	46.24	-0.1	100	100.1	-0.1	6.33493	6.43493
9	-67.5	-66.0714	1.4286	-67.5	-21.0714	46.4286	-67.5	30	97.5	-67.5	-120.611	53.111
10	-136.6	-139.2	2.6	-136.6	-94.2	42.4	-136.6	-10	126.6	-136.6	-219.105	82.505
11	-339.7	-347.3	7.6	-339.7	-250	89.7	-339.7	-250	89.7	-339.7	-299.116	40.584
12	-61.5	-79.375	17.875	-61.5	-15	46.5	-61.5	30	91.5	-61.5	-93.0009	31.5009
13	-253.9	-245.7	8.2	-253.9	-150	103.9	-253.9	-150	103.9	-253.9	-247.19	6.71
14	-97.6	-91.29	6.31	-97.6	-15	82.6	-97.6	-15	82.6	-97.6	-860.85	763.25
15	-723.9	-731.343	7.443	-723.9	-686.343	37.557	-723.9	-600	123.9	-723.9	-818.352	94.452
16	-19.9	-14.1143	5.7857	-19.9	30.8857	50.7857	-19.9	50	69.9	-19.9	-18.0283	1.8717
17	-250.9	-245.383	5.517	-250.9	-200.383	50.517	-250.9	-100	150.9	-250.9	-208.106	42.794
18	-119	-115.387	3.613	-119	-70.387	48.613	-119	-10	109	-119	-126.555	7.555
19	-186.5	-199.375	12.875	-186.5	-154.375	32.125	-186.5	-50	136.5	-186.5	-199.797	13.297
20	-145.7	-137.3	8.4	-145.7	-92.3	53.4	-145.7	-4	141.7	-145.7	-234.125	88.425
21	-15.6	-4.95	10.65	-15.6	40.05	55.65	-15.6	90	105.6	-15.6	-36.0096	20.4096
22	-41.3	-48.429	7.129	-41.3	20	61.3	-41.3	60	101.3	-41.3	-79.3105	38.0105
23	-133.6	-113.811	19.7889	-133.6	-68.8111	64.7889	-133.6	-68.8111	64.7889	-133.6	-126.895	6.705
24	-258.2	-255.9	2.3	-258.2	-210.9	47.3	-258.2	-150	108.2	-258.2	-333.306	75.106
25	-174	-167.34	6.66	-174	-122.34	51.66	-174	-100	74	-174	-111.149	62.851
26	-31	-39.0333	8.0333	-31	5.9667	36.9667	-31	80	111	-31	-55.7619	24.7619
27	-77.4	-79.375	1.975	-77.4	-5	72.4	-77.4	-5	72.4	-77.4	-96.8943	19.4943
28	-482.5	-473.32	9.18	-482.5	-428.32	54.18	-482.5	-350	132.5	-482.5	-619.772	137.272
29	-674.3	-670.778	3.522	-674.3	-625.778	48.522	-674.3	-500	174.3	-674.3	-628.9	45.4
30	-210.3	-210.844	0.544	-210.3	-165.844	44.456	-210.3	-100	110.3	-210.3	-191.724	18.576
31	-97	-97.92	0.92	-97	-52.92	44.08	-97	-10	87	-97	-91.9929	5.0071
32	-246.1	-230.72	15.38	-246.1	-185.72	60.38	-246.1	-100	146.1	-246.1	-499.142	253.042
33	-1066.3	-1068.54	2.24	-1066.3	-1023.54	42.76	-1066.3	-950	116.3	-1066.3	-1029.95	36.35
34	-545.2	-544.2	1	-545.2	-499.2	46	-545.2	-400	145.2	-545.2	-521.882	23.318
35	-157.2	-159.2	2	-157.2	-114.2	43	-157.2	-50	107.2	-157.2	-125.389	31.811
36	-242.9	-246.9	4	-242.9	-201.9	41	-242.9	-100	142.9	-242.9	-201.797	41.103
37	-164.1	-162.1	2	-164.1	-117.1	47	-164.1	-56	108.1	-164.1	-163.583	0.517
38	-298.9	-296.9	2	-298.9	-251.9	47	-298.9	-150	148.9	-298.9	-293.71	5.19
39	530.2	531.2	1	530.2	576.2	46	530.2	650	119.8	530.2	500.354	29.846
40	-9.2	-9.9	0.7	-9.2	35.1	44.3	-9.2	90	99.2	-9.2	-23.1843	13.9843
41	-319.9	-413.2	93.3	-319.9	-368.2	48.3	-319.9	-150	169.9	-319.9	-315.539	4.361
42	10.1	17.3333	7.2333	10.1	62.3333	52.2333	10.1	62.3333	52.2333	10.1	9.40857	0.69143
43	474.4	471.4	3	474.4	516.4	42	474.4	600	125.6	474.4	356.064	118.336
44	30.2	37.243	7.043	30.2	82.243	52.043	30.2	182	151.8	30.2	37.2164	7.0164
45	-342.7	-332.7	10	-342.7	-287.7	55	-342.7	-150	192.7	-342.7	-431.605	88.905
46	-488.9	-468.9	20	-488.9	-423.9	65	-488.9	-350	138.9	-488.9	-414.294	74.606
47	-148.2	-122.76	25.44	-148.2	-77.76	70.44	-148.2	-50	98.2	-148.2	-166.644	18.444
48	-62.8	-31.88	30.92	-62.8	13.12	75.92	-62.8	60	122.8	-62.8	-109.752	46.952
49	-587.4	-585.322	2.078	-587.4	-540.322	47.078	-587.4	-400	187.4	-587.4	-548.784	38.616
50	-90.5	-72.212	18.288	-90.5	-27.212	63.288	-90.5	90	180.5	-90.5	-128.183	37.683
51	24.7	17.2	7.5	24.7	62.2	37.5	24.7	150	125.3	24.7	-0.22286	24.9229
52	-470.8	-750	279.2	-470.8	-705	234.2	-470.8	-705	234.2	-470.8	-428.049	42.751
53	-29.2	-15.4	13.8	-29.2	29.6	58.8	-29.2	100	129.2	-29.2	-40.0143	10.8143
54	-622.4	-611.333	11.067	-622.4	-566.333	56.067	-622.4	-400	222.4	-622.4	-749.496	127.096
55	-3.6	-2.9	0.7	-3.6	42.1	45.7	-3.6	100	103.6	-3.6	-9.1379	5.5379
56	-166.1	-180.8	14.7	-166.1	-110	56.1	-166.1	-56	110.1	-166.1	-174.452	8.352
57	-419	-317.3	101.7	-419	-272.3	146.7	-419	-272.3	146.7	-419	-415.121	3.879
58	-1823.6	-1823.6	0	-1823.6	-1778.6	45	-1823.6	-1600	223.6	-1823.6	-1794.72	28.88
59	95.5	95.5	0	95.5	140.5	45	95.5	190	94.5	95.5	41.6564	53.8436
60	-172.6	-165.387	7.213	-172.6	-120.387	52.213	-172.6	-60	112.6	-172.6	-161.716	10.884
61	-1177.9	-1177.9	0	-1177.9	-1132.9	45	-1177.9	-1000	177.9	-1177.9	-1172.93	4.973
62	-633.9	-592.75	41.15	-633.9	-547.75	86.15	-633.9	-400	233.9	-633.9	-575.135	58.765
63	-57.9	-41.844	16.056	-57.9	3.156	61.056	-57.9	90	147.9	-57.9	-57.96	0.06
64	0	-74.6	74.6	0	-29.6	29.6	0	90	90	0	-61.9005	61.9005
65	-515.4	-529.563	14.163	-515.4	-380	135.4	-515.4	-380	135.4	-515.4	-544.331	28.931
66	1166.7	1166.7	0	1166.7	1211.7	45	1166.7	1000	166.7	1166.7	1195.74	29.036
67	-37.4	-26.9857	10.4143	-37.4	18.0143	55.4143	-37.4	90	127.4	-37.4	-28.0507	9.3493
68	-413.7	-413.7	0	-413.7	-368.7	45	-413.7	-200	213.7	-413.7	-494.7	81
69	-217.6	-266.456	48.856	-217.6	-150	67.6	-217.6	-50	167.6	-217.6	-274.193	56.593
70	-330.6	-330.6	0	-330.6	-285.6	45	-330.6	-200	130.6	-330.6	-331.802	1.202
71	-9	-30	21	-9	15	24	-9	90	99	-9	-15.875	6.875
72	-73.4	-62.2	11.2	-73.4	-17.2	56.2	-73.4	73	146.4	-73.4	-70.4622	2.9378
73	405.1	263.256	141.844	405.1	308.256	96.844	405.1	200	205.1	405.1	385.321	19.779
74	-432.9	-432.9	0	-432.9	-387.9	45	-432.9	-200	232.9	-432.9	-457.886	24.986
75	-153.3	-241.844	88.544	-153.3	-196.844	43.544	-153.3	-50	103.3	-153.3	-216.456	63.156
76	-138.1	-259.2	121.1	-138.1	-214.2	76.1	-138.1	2	140.1	-138.1	-96.838	41.262
77	-235.1	-241.844	6.744	-235.1	-180	55.1	-235.1	-80	155.1	-235.1	-183.728	51.372
78	-230.9	-153.58	77.32	-230.9	-108.58	122.32	-230.9	-108.58	122.32	-230.9	-194.375	36.525
79	-391.3	-391.3	0	-391.3	-346.3	45	-391.3	-150	241.3	-391.3	-310.628	80.672
80	-1251.2	-1251.2	0	-1251.2	-1206.2	45	-1251.2	-100	1151.2	-1251.2	-1293.59	42.385
81	-539.5	-551.343	11.843	-539.5	-480	59.5	-539.5	-200	339.5	-539.5	-522.086	17.414
82	-300.3	-455.387	155.087	-300.3	-410.387	110.087	-300.3	-100	200.3	-300.3	-314.877	14.577
83	-2489.5	-2290.95	198.55	-2489.5	-2245.95	243.55	-2489.5	-1500	989.5	-2489.5	-2400.19	89.31
84	-17	-62.2	45.2	-17	34	51	-17	90	107	-17	-34.6537	17.6537
85	-93.5	-591.357	497.857	-93.5	-546.357	452.857	-93.5	-546.357	452.857	-93.5	-83.131	10.369
86	-664.3	-551.343	112.957	-664.3	-506.343	157.957	-664.3	-506.343	157.957	-664.3	-601.088	63.212
87	19.1	10.6333	8.4667	19.1	55.6333	36.5333	19.1	55.6333	36.5333	19.1	13.9807	5.1193
88	-492.1	-492.1	0	-492.1	-447.1	45	-492.1	-300	192.1	-492.1	-488.118	3.982
89	-25	-17.5	7.5	-25	27.5	52.5	-25	90	115	-25	-17.8971	7.1029
90	-138.5	-138.5	0	-138.5	-93.5	45	-138.5	-50	88.5	-138.5	-173.679	35.179
91	-101.2	-83.24	17.96	-101.2	-38.24	62.96	-101.2	-38.24	62.96	-101.2	-111.936	10.736
92	-2616.1	-2616.1	0	-2616.1	-2571.1	45	-2616.1	-2000	616.1	-2616.1	-2522.38	93.72
93	-14.6	-15.4	0.8	-14.6	29.6	44.2	-14.6	29.6	44.2	-14.6	-41.0589	26.4589
94	-303.9	-303.9	0	-303.9	-258.9	45	-303.9	-258.9	45	-303.9	-319.241	15.341
95	-196.4	-291.671	95.271	-196.4	-246.671	50.271	-196.4	-246.671	50.271	-196.4	-199.094	2.694
96	-1186.7	-1186.7	0	-1186.7	-1141.7	45	-1186.7	-1000	186.7	-1186.7	-1165.56	21.14
97	-113.9	-103.04	10.86	-113.9	-58.04	55.86	-113.9	-30	83.9	-113.9	-113.296	0.604
98	-31.5	-31.5	0	-31.5	13.5	45	-31.5	45	76.5	-31.5	-77.743	46.243
99	-74.2	-74.2	0	-74.2	-29.2	45	-74.2	-5	69.2	-74.2	-146.662	72.462
100	-201.8	-201.8	0	-201.8	-156.8	45	-201.8	-120	81.8	-201.8	-126.895	74.905
101	-4.4	8.72	13.12	-4.4	53.72	58.12	-4.4	75	79.4	-4.4	1.17712	5.57712
102	-221.1	-248.267	27.1667	-221.1	-203.267	17.8333	-221.1	-150	71.1	-221.1	-131.855	89.245
103	-105.6	-105.6	0	-105.6	-60.6	45	-105.6	-20	85.6	-105.6	-23.0278	82.5722
104	-3.1	-15.4	12.3	-3.1	29.6	32.7	-3.1	90	93.1	-3.1	-28.6156	25.5156
105	-38.3	-108.429	70.129	-38.3	-63.429	25.129	-38.3	90	128.3	-38.3	-93.8229	55.5229
106	-32.6	-41.844	9.244	-32.6	3.156	35.756	-32.6	20	52.6	-32.6	-62.699	30.099
107	-1929.8	-1929.8	0	-1929.8	-1884.8	45	-1929.8	-1884.8	45	-1929.8	-1835.03	94.77
108	-103.6	-103.6	0	-103.6	-58.6	45	-103.6	-58.6	45	-103.6	-123.349	19.749
109	-70.9	-105.32	34.42	-70.9	-60.32	10.58	-70.9	-10	60.9	-70.9	-107.774	36.874
110	-289	-330.72	41.72	-289	-285.72	3.28	-289	-150	139	-289	-297.541	8.541
111	-168.6	-119.2	49.4	-168.6	-74.2	94.4	-168.6	-74.2	94.4	-168.6	-112.029	56.571
112	-1318.4	-801.29	517.11	-1318.4	-756.29	562.11	-1318.4	-756.29	562.11	-1318.4	-1396.63	78.23
113	-814.2	-899.356	85.156	-814.2	-854.356	40.156	-814.2	-854.356	40.156	-814.2	-830.029	15.829
114	-373.1	-317.3	55.8	-373.1	-272.3	100.8	-373.1	-272.3	100.8	-373.1	-320.055	53.045
115	-40	-40	0	-40	5	45	-40	5	45	-40	-18.249	21.751
116	-157.8	-157.8	0	-157.8	-112.8	45	-157.8	-112.8	45	-157.8	-160.979	3.179
117	-212.1	-183.8	28.3	-212.1	-138.8	73.3	-212.1	-138.8	73.3	-212.1	-195.69	16.41
118	-3	-29.925	26.925	-3	15.075	18.075	-3	40	43	-3	-17.9811	14.9811
119	27.1	17.12	9.98	27.1	62.12	35.02	27.1	62.12	35.02	27.1	13.9526	13.1474
120	-104.2	-30	74.2	-104.2	15	119.2	-104.2	15	119.2	-104.2	-83.1236	21.0764
121	-14	1.2	15.2	-14	46.2	60.2	-14	46.2	60.2	-14	9.66482	23.6648
122	-91.6	-111.943	20.343	-91.6	-66.943	24.657	-91.6	-30	61.6	-91.6	-103.256	11.656
123	-221.7	-221.7	0	-221.7	-176.7	45	-221.7	-176.7	45	-221.7	-224.776	3.076
124	-446.7	-446.7	0	-446.7	-401.7	45	-446.7	-401.7	45	-446.7	-460.85	14.15
125	-57.5	-114.55	57.05	-57.5	-69.55	12.05	-57.5	-15	42.5	-57.5	-59.5197	2.0197
126	-18.8	8.6	27.4	-18.8	53.6	72.4	-18.8	53.6	72.4	-18.8	-21.5356	2.73558
127	-111.1	-111.357	0.257	-111.1	-66.357	44.743	-111.1	-66.357	44.743	-111.1	-152.013	40.913
128	-939	-953.32	14.32	-939	-908.32	30.68	-939	-850	89	-939	-881.738	57.262
129	-563.3	-614.64	51.34	-563.3	-569.64	6.34	-563.3	-569.64	6.34	-563.3	-638.326	75.026
130	-100.4	-93.8111	6.5889	-100.4	-48.8111	51.5889	-100.4	-48.8111	51.5889	-100.4	-68.6677	31.7323
131	-765.6	-765.6	0	-765.6	-720.6	45	-765.6	-720.6	45	-765.6	-657.315	108.285
132	-837.1	-837.1	0	-837.1	-792.1	45	-837.1	-792.1	45	-837.1	-674.452	162.648
133	-164	-160.24	3.76	-164	-115.24	48.76	-164	-115.24	48.76	-164	-184.509	20.509
134	-512.6	-473.96	38.64	-512.6	-428.96	83.64	-512.6	-428.96	83.64	-512.6	-529.072	16.472
135	68.2	68.2	0	68.2	113.2	45	68.2	130	61.8	68.2	69.551	1.351
136	-914.6	-914.97	0.37	-914.6	-869.97	44.63	-914.6	-869.97	44.63	-914.6	-823.298	91.302
137	-54.1	-170.96	116.86	-54.1	-125.96	71.86	-54.1	-125.96	71.86	-54.1	-108.741	54.641
138	38.7	10.6333	28.0667	38.7	55.6333	16.9333	38.7	130	91.3	38.7	16.8888	21.8112
139	1.7	-23.7333	25.4333	1.7	21.2667	19.5667	1.7	60	58.3	1.7	1.28952	0.41048
140	-168.5	-188.543	20.043	-168.5	-143.543	24.957	-168.5	-110	58.5	-168.5	-181.772	13.272
141	-28.4	-50.58	22.18	-28.4	-5.58	22.82	-28.4	60	88.4	-28.4	-16.5588	11.8412
142	-18.2	-30.1333	11.9333	-18.2	14.8667	33.0667	-18.2	14.8667	33.0667	-18.2	-40.1183	21.9183
143	-2722.1	-2872.54	150.44	-2722.1	-2827.54	105.44	-2722.1	-2827.54	105.44	-2722.1	-2622.11	99.99
144	-112.3	-59.5	52.8	-112.3	-14.5	97.8	-112.3	-14.5	97.8	-112.3	-32.6667	79.6333
145	-37	-30.1333	6.8667	-37	14.8667	51.8667	-37	80	117	-37	-30.2331	6.7669
146	-57.6	-4.95	52.65	-57.6	40.05	97.65	-57.6	40.05	97.65	-57.6	-66.5443	8.9443
147	49.7	47.02	2.68	49.7	92.02	42.32	49.7	92.02	42.32	49.7	74.0864	24.3864
148	-8.1	-2.9	5.2	-8.1	42.1	50.2	-8.1	42.1	50.2	-8.1	-41.9585	33.8585
149	-575.5	-544.433	31.067	-575.5	-499.433	76.067	-575.5	-499.433	76.067	-575.5	-565.711	9.789
150	11.5	-62.2	73.7	11.5	-17.2	28.7	11.5	60	48.5	11.5	-1.04318	12.5432
151	-174.2	-142.989	31.211	-174.2	-97.989	76.211	-174.2	-97.989	76.211	-174.2	-156.306	17.894
152	-1535.2	-750	785.2	-1535.2	-705	830.2	-1535.2	-705	830.2	-1535.2	-1528.05	7.151
153	-762.2	-899.356	137.156	-762.2	-854.356	92.156	-762.2	-854.356	92.156	-762.2	-768.343	6.143
154	-54.2	-95.24	41.04	-54.2	-50.24	3.96	-54.2	-10	44.2	-54.2	-84.755	30.555
155	6.2	-23.7333	29.9333	6.2	21.2667	15.0667	6.2	58	51.8	6.2	4.44571	1.75429
156	-755.5	-544.433	211.067	-755.5	-499.433	256.067	-755.5	-499.433	256.067	-755.5	-635.139	120.361
157	-1774.7	-1771.93	2.767	-1774.7	-1726.93	47.767	-1774.7	-1600	174.7	-1774.7	-1708.89	65.812
158	-647.5	-584.22	63.28	-647.5	-539.22	108.28	-647.5	-539.22	108.28	-647.5	-581.429	66.071
159	-472.4	-687.317	214.917	-472.4	-642.317	169.917	-472.4	-642.317	169.917	-472.4	-489.903	17.503
160	-109.8	-61.6857	48.1143	-109.8	-16.6857	93.1143	-109.8	-5	104.8	-109.8	-102.853	6.947
161	-190.3	-278.486	88.186	-190.3	-233.486	43.186	-190.3	-290	99.7	-190.3	-198.434	8.134
162	-229.6	-99.375	130.225	-229.6	-54.375	175.225	-229.6	-20	209.6	-229.6	-232.008	2.408
163	-212.2	-337.92	125.72	-212.2	-292.92	80.72	-212.2	-292.92	80.72	-212.2	-172.077	40.123
164	-248.4	-336.633	88.233	-248.4	-291.633	43.233	-248.4	-350	101.6	-248.4	-303.835	55.435
165	54.3	44.52	9.78	54.3	89.52	35.22	54.3	200	145.7	54.3	41.3186	12.9814
166	71	207.243	136.243	71	252.243	181.243	71	252.243	181.243	71	0.22643	70.7736
167	-141	-115.86	25.14	-141	-70.86	70.14	-141	-70.86	70.14	-141	-139.966	1.034
168	-22	-113.989	91.989	-22	-68.989	46.989	-22	150	172	-22	-47.8436	25.8436
169	-17.2	-8.76667	8.43333	-17.2	36.2333	53.4333	-17.2	100	117.2	-17.2	-29.1343	11.9343
170	-116	-74.6	41.4	-116	-29.6	86.4	-116	-29.6	86.4	-116	-112.26	3.74
171	-68	-68	0	-68	-23	45	-68	23	91	-68	-138.903	70.903
172	23.7	17.3333	6.3667	23.7	62.3333	38.6333	23.7	150	126.3	23.7	6.62767	17.0723
173	-466.1	-455.387	10.713	-466.1	-410.387	55.713	-466.1	-410.387	55.713	-466.1	-463.693	2.407
174	-420.2	-342.3	77.9	-420.2	-297.3	122.9	-420.2	-297.3	122.9	-420.2	-433.856	13.656
175	-465.6	-455.387	10.213	-465.6	-410.387	55.213	-465.6	-350	115.6	-465.6	-463.693	1.907
176	-1313.5	-1514.97	201.47	-1313.5	-1469.97	156.47	-1313.5	-1469.97	156.47	-1313.5	-1276.12	37.38
177	-375.4	-354.64	20.76	-375.4	-309.64	65.76	-375.4	-250	125.4	-375.4	-297.04	78.36
178	-245.4	-245.4	0	-245.4	-200.4	45	-245.4	-150	95.4	-245.4	-242.616	2.784
179	-549.7	-549.7	0	-549.7	-504.7	45	-549.7	-450	99.7	-549.7	-493.255	56.445
180	-110.9	-90.72	20.18	-110.9	-45.72	65.18	-110.9	30	140.9	-110.9	-107.502	3.398
181	3.9	-26.9857	30.8857	3.9	18.0143	14.1143	3.9	115	111.1	3.9	-11.2398	15.1398
182	-579.2	-281.857	297.343	-579.2	-236.857	342.343	-579.2	-236.857	342.343	-579.2	-454.602	124.598
183	-60.4	-23	37.4	-60.4	22	82.4	-60.4	60	120.4	-60.4	-42.0308	18.3692
184	-35.4	-69.0429	33.6429	-35.4	-24.0429	11.3571	-35.4	60	95.4	-35.4	-35.4293	0.0293
185	-485.3	-485.3	0	-485.3	-440.3	45	-485.3	-400	85.3	-485.3	-356.038	129.262
186	-169.1	-241.844	72.744	-169.1	-196.844	27.744	-169.1	-300	130.9	-169.1	-172.157	3.057
187	-164.3	-14.42	149.88	-164.3	30.58	194.88	-164.3	30.58	194.88	-164.3	-91.0001	73.2999
188	-623.4	-424.36	199.04	-623.4	-379.36	244.04	-623.4	-379.36	244.04	-623.4	-609.634	13.766
189	-340.5	-340.5	0	-340.5	-295.5	45	-340.5	-250	90.5	-340.5	-406.955	66.455
190	-40	-238.844	198.844	-40	-193.844	153.844	-40	-193.844	153.844	-40	-55.906	15.906
191	-764.5	-702.84	61.66	-764.5	-657.84	106.66	-764.5	-657.84	106.66	-764.5	-755.73	8.77
192	-850.2	-850.2	0	-850.2	-805.2	45	-850.2	-700	150.2	-850.2	-861.767	11.567
193	-452.2	-330.72	121.48	-452.2	-285.72	166.48	-452.2	-285.72	166.48	-452.2	-385.024	67.176
194	-3081.2	-3081.2	0	-3081.2	-3036.2	45	-3081.2	-2800	281.2	-3081.2	-3172.06	90.86
195	-441	-829.54	388.54	-441	-784.54	343.54	-441	-784.54	343.54	-441	-580.613	139.613
196	66.2	17.92	48.28	66.2	62.92	3.28	66.2	160	93.8	66.2	33.6657	32.5343
197	-174.5	-174.5	0	-174.5	-129.5	45	-174.5	-50	124.5	-174.5	-205.125	30.625
198	-633.4	-417.12	216.28	-633.4	-372.12	261.28	-633.4	-372.12	261.28	-633.4	-522.219	111.181
199	-1992.3	-1632.86	359.44	-1992.3	-1587.86	404.44	-1992.3	-1587.86	404.44	-1992.3	-1393.59	598.71
200	-4	1.8375	5.8375	-4	46.8375	50.8375	-4	150	154	-4	2.17402	6.17402
201	-238.8	-194.133	44.667	-238.8	-149.133	89.667	-238.8	-50	188.8	-238.8	-232.994	5.806
202	10.7	1.2	9.5	10.7	46.2	35.5	10.7	110	99.3	10.7	6.93518	3.76482
203	-1286.9	-1286.9	0	-1286.9	-1241.9	45	-1286.9	-1000	286.9	-1286.9	-1163.4	123.5
204	-594.9	-594.9	0	-594.9	-549.9	45	-594.9	-400	194.9	-594.9	-471.09	123.81
205	-112.7	-169.1	56.4	-112.7	-124.1	11.4	-112.7	-8	104.7	-112.7	-127.748	15.048
206	-382.2	-266.456	115.744	-382.2	-221.456	160.744	-382.2	-221.456	160.744	-382.2	-322.688	59.512
207	-3221.7	-3514.97	293.27	-3221.7	-3469.97	248.27	-3221.7	-3469.97	248.27	-3221.7	-3114.28	107.42
208	-161	-222.76	61.76	-161	-177.76	16.76	-161	-50	111	-161	-191.651	30.651
209	-129	-74.6	54.4	-129	-29.6	99.4	-129	-29.6	99.4	-129	-123.981	5.019
210	354.4	263.256	91.144	354.4	308.256	46.144	354.4	200	154.4	354.4	422.562	68.162
211	-409.2	-363.256	45.944	-409.2	-318.256	90.944	-409.2	-318.256	90.944	-409.2	-378.438	30.762
212	-395.2	-395.2	0	-395.2	-350.2	45	-395.2	-150	245.2	-395.2	-387.862	7.338
213	-9.7	1.2	10.9	-9.7	46.2	55.9	-9.7	150	159.7	-9.7	5.0275	14.7275
214	-684.6	-637.575	47.025	-684.6	-592.575	92.025	-684.6	-592.575	92.025	-684.6	-673.065	11.535
215	-99	-74.6	24.4	-99	-29.6	69.4	-99	-5	94	-99	-87.8723	11.1277
216	-348.5	-680.8	332.3	-348.5	-635.8	287.3	-348.5	-635.8	287.3	-348.5	-474.452	125.952
217	-223.6	-278.486	54.886	-223.6	-233.486	9.886	-223.6	-150	73.6	-223.6	-234.625	11.025
218	-40.1	-40.1	0	-40.1	4.9	45	-40.1	50	90.1	-40.1	-33.498	6.602
219	-127.9	-224.078	96.178	-127.9	-179.078	51.178	-127.9	-179.078	51.178	-127.9	-183.027	55.127
220	-68.1	-44.7167	23.3833	-68.1	0.2833	68.3833	-68.1	68	136.1	-68.1	-53.1814	14.9186
221	-1888.9	-1888.9	0	-1888.9	-1843.9	45	-1888.9	-1600	288.9	-1888.9	-1723.24	165.66
222	-88.2	-45.1167	43.0833	-88.2	-0.1167	88.0833	-88.2	-0.1167	88.0833	-88.2	-62.736	25.464
223	-18.6	-17.5	1.1	-18.6	27.5	46.1	-18.6	90	108.6	-18.6	-34.5511	15.9511
224	-102.6	-259.2	156.6	-102.6	-214.2	111.6	-102.6	-214.2	111.6	-102.6	-81.7571	20.8429
225	-483.3	-540.714	57.414	-483.3	-495.714	12.414	-483.3	-495.714	12.414	-483.3	-561.746	78.446
226	-3818.9	-3818.9	0	-3818.9	-3773.9	45	-3818.9	-3600	218.9	-3818.9	-3823.19	4.29
227	-81.2	-81.2	0	-81.2	-36.2	45	-81.2	36	117.2	-81.2	-8.10714	73.0929
228	-34.4	-34.4	0	-34.4	10.6	45	-34.4	50	84.4	-34.4	-192.258	157.858
229	-189.2	-142.989	46.211	-189.2	-97.989	91.211	-189.2	-97.989	91.211	-189.2	-168.216	20.984
230	-28.3	-66.5375	38.2375	-28.3	-21.5375	6.7625	-28.3	60	88.3	-28.3	-22.9143	5.3857
231	54.5	54.5	0	54.5	99.5	45	54.5	150	95.5	54.5	-45.0824	99.5824
232	-50.1	-23	27.1	-50.1	22	72.1	-50.1	80	130.1	-50.1	-42.0308	8.0692
233	28.7	28.7	0	28.7	73.7	45	28.7	130	101.3	28.7	58.305	29.605
234	-212.6	-317.3	104.7	-212.6	-272.3	59.7	-212.6	-100	112.6	-212.6	-259.002	46.402
235	-155.2	-203.12	47.92	-155.2	-158.12	2.92	-155.2	-10	145.2	-155.2	-168.709	13.509
236	-383	-383	0	-383	-338	45	-383	-200	183	-383	-310.382	72.618
237	-1566.9	-1561.17	5.73	-1566.9	-1516.17	50.73	-1566.9	-1400	166.9	-1566.9	-1597.77	30.866
238	-55.8	-4.95	50.85	-55.8	40.05	95.85	-55.8	40.05	95.85	-55.8	-60.3179	4.5179
239	-465.1	-465.1	0	-465.1	-420.1	45	-465.1	-420.1	45	-465.1	-418.834	46.266
240	-382	-317.138	64.862	-382	-272.138	109.862	-382	-272.138	109.862	-382	-424.312	42.312
241	-863.5	-729.563	133.937	-863.5	-684.563	178.937	-863.5	-684.563	178.937	-863.5	-770.336	93.164
242	-906.8	-914.97	8.17	-906.8	-869.97	36.83	-906.8	-869.97	36.83	-906.8	-897.664	9.136
243	-26.6	-61.6857	35.0857	-26.6	-16.6857	9.9143	-26.6	48	74.6	-26.6	-72.5282	45.9282
244	-41.3	-170.96	129.66	-41.3	-125.96	84.66	-41.3	-125.96	84.66	-41.3	-153.482	112.182
245	-235.9	-222.76	13.14	-235.9	-177.76	58.14	-235.9	-177.76	58.14	-235.9	-213.649	22.251
246	-348.5	-750	401.5	-348.5	-705	356.5	-348.5	-705	356.5	-348.5	-328.049	20.451
247	-267.8	-50.58	217.22	-267.8	-5.58	262.22	-267.8	-5.58	262.22	-267.8	-216.751	51.049
248	-618.8	-618.8	0	-618.8	-573.8	45	-618.8	-400	218.8	-618.8	-719.301	100.501
249	-24.9	-66.5375	41.6375	-24.9	-21.5375	3.3625	-24.9	21	45.9	-24.9	-30.5064	5.6064
250	-137.6	-92.96	44.64	-137.6	-47.96	89.64	-137.6	-47.96	89.64	-137.6	-130.233	7.367
251	-196.9	-196.9	0	-196.9	-151.9	45	-196.9	100	296.9	-196.9	-182.866	14.034
252	-1164.1	-1164.1	0	-1164.1	-1119.1	45	-1164.1	-1119.1	45	-1164.1	-1182.91	18.811
253	-384.1	-317.138	66.962	-384.1	-272.138	111.962	-384.1	-272.138	111.962	-384.1	-455.94	71.84
254	-213.9	-298.96	85.06	-213.9	-253.96	40.06	-213.9	-100	113.9	-213.9	-217.357	3.457
255	-434.9	-434.9	0	-434.9	-389.9	45	-434.9	-300	134.9	-434.9	-387.224	47.676
256	-151.4	-151.4	0	-151.4	-106.4	45	-151.4	-50	101.4	-151.4	-173.759	22.359
257	-1382.9	-1382.9	0	-1382.9	-1337.9	45	-1382.9	-1300	82.9	-1382.9	-1449.57	66.666
258	-49.3	-30.1333	19.1667	-49.3	14.8667	64.1667	-49.3	25	74.3	-49.3	-44.8088	4.4912
259	-63.8	-61.6857	2.1143	-63.8	-16.6857	47.1143	-63.8	20	83.8	-63.8	-95.3482	31.5482
260	-1525.3	-1525.3	0	-1525.3	-1480.3	45	-1525.3	-1480.3	45	-1525.3	-1493.47	31.83
261	-75.7	-29.9	45.8	-75.7	15.1	90.8	-75.7	15.1	90.8	-75.7	-58.1457	17.5543
262	942.3	942.3	0	942.3	987.3	45	942.3	800	142.3	942.3	777.954	164.346
263	-1825.3	-989.643	835.657	-1825.3	-944.643	880.657	-1825.3	-930	895.3	-1825.3	-1715.12	110.18
264	-451.4	-161.17	290.23	-451.4	-116.17	335.23	-451.4	-116.17	335.23	-451.4	-372.834	78.566
265	10	29.2857	19.2857	10	74.2857	64.2857	10	74.2857	64.2857	10	18.8366	8.8366
266	5.5	1.2	4.3	5.5	46.2	40.7	5.5	56	50.5	5.5	0.69857	4.80143
267	-94.2	-131.88	37.68	-94.2	-86.88	7.32	-94.2	-10	84.2	-94.2	-108.025	13.825
268	-1388.7	-1388.7	0	-1388.7	-1343.7	45	-1388.7	-1250	138.7	-1388.7	-1333.87	54.83
269	-266	-266.456	0.456	-266	-221.456	44.544	-266	-150	116	-266	-274.193	8.193
270	-1057.4	-1057.4	0	-1057.4	-1012.4	45	-1057.4	-1012.4	45	-1057.4	-980.728	76.672
271	-463.1	-455.387	7.713	-463.1	-410.387	52.713	-463.1	-350	113.1	-463.1	-448.305	14.795
272	-240.5	-203.12	37.38	-240.5	-158.12	82.38	-240.5	-158.12	82.38	-240.5	-249.631	9.131
273	19.2	19.2	0	19.2	64.2	45	19.2	130	110.8	19.2	-11.5	30.7
274	-39.6	-105.971	66.371	-39.6	-60.971	21.371	-39.6	30	69.6	-39.6	-68.4086	28.8086
275	-59.8	-59.8	0	-59.8	-14.8	45	-59.8	-4	55.8	-59.8	-171.392	111.592
276	-125.8	-108.429	17.371	-125.8	-63.429	62.371	-125.8	-63.429	62.371	-125.8	-114.541	11.259
277	-190	-219.48	29.48	-190	-174.48	15.52	-190	-122	68	-190	-189.915	0.085
278	-627	-773.58	146.58	-627	-728.58	101.58	-627	-728.58	101.58	-627	-643.501	16.501
279	-294.4	-385.322	90.922	-294.4	-340.322	45.922	-294.4	-360	65.6	-294.4	-332.782	38.382
280	-2	3.4625	5.4625	-2	48.4625	50.4625	-2	48.4625	50.4625	-2	0.61138	2.61138
281	-673.4	-673.4	0	-673.4	-628.4	45	-673.4	-750	76.6	-673.4	-593.585	79.815
282	-133.2	-91.2429	41.9571	-133.2	-46.2429	86.9571	-133.2	-46.2429	86.9571	-133.2	-129.051	4.149
283	-26.6	-28.4	1.8	-26.6	16.6	43.2	-26.6	46	72.6	-26.6	-48.6996	22.0996
284	-1013.1	-1013.1	0	-1013.1	-968.1	45	-1013.1	-900	113.1	-1013.1	-1072.83	59.734
285	-222	-259.2	37.2	-222	-214.2	7.8	-222	-150	72	-222	-219.105	2.895
286	-486.5	-486.5	0	-486.5	-441.5	45	-486.5	-400	86.5	-486.5	-455.094	31.406
287	735.8	742.06	6.26	735.8	787.06	51.26	735.8	787.06	51.26	735.8	674.58	61.22
288	-163.6	-93.8111	69.7889	-163.6	-48.8111	114.789	-163.6	-48.8111	114.789	-163.6	-141.127	22.473
289	80.6	81.3333	0.7333	80.6	126.333	45.7333	80.6	126.333	45.7333	80.6	43.95	36.65
290	-40	-194.133	154.133	-40	-149.133	109.133	-40	-149.133	109.133	-40	-145.559	105.559
291	-1082.9	-591.667	491.233	-1082.9	-546.667	536.233	-1082.9	-546.667	536.233	-1082.9	-942.846	140.054
292	-2563.1	-2563.1	0	-2563.1	-2518.1	45	-2563.1	-2400	163.1	-2563.1	-2596.4	33.3
293	30.1	-62.2	92.3	30.1	-17.2	47.3	30.1	90	59.9	30.1	6.35321	23.7468
294	-196.4	-166.24	30.16	-196.4	-121.24	75.16	-196.4	-121.24	75.16	-196.4	-236.857	40.457
295	-308.5	-278.486	30.014	-308.5	-233.486	75.014	-308.5	-233.486	75.014	-308.5	-260.595	47.905
296	-494.5	-336.633	157.867	-494.5	-291.633	202.867	-494.5	-291.633	202.867	-494.5	-489.044	5.456
297	-965	-743.683	221.317	-965	-698.683	266.317	-965	-698.683	266.317	-965	-847.757	117.243
298	-2874.2	-2872.54	1.66	-2874.2	-2827.54	46.66	-2874.2	-2827.54	46.66	-2874.2	-2684.04	190.16
299	-310.5	-310.5	0	-310.5	-265.5	45	-310.5	-200	110.5	-310.5	-327.394	16.894
300	-36	-211.95	175.95	-36	-166.95	130.95	-36	-166.95	130.95	-36	-111.209	75.209
301	-948.3	-743.683	204.617	-948.3	-698.683	249.617	-948.3	-698.683	249.617	-948.3	-895.696	52.604
302	-1.4	1.2	2.6	-1.4	46.2	47.6	-1.4	96	97.4	-1.4	15.7262	17.1262
303	-909	-909	0	-909	-864	45	-909	-800	109	-909	-857.153	51.847
304	-55.6	-99.375	43.775	-55.6	-54.375	1.225	-55.6	20	75.6	-55.6	-84.2578	28.6578
305	18	37.8	19.8	18	82.8	64.8	18	112	94	18	18.2486	0.2486
306	45.8	-5.92	51.72	45.8	39.08	6.72	45.8	-13	58.8	45.8	16.3743	29.4257
307	-169.4	-166.24	3.16	-169.4	-121.24	48.16	-169.4	-121.24	48.16	-169.4	-298.416	129.016
308	-455.2	-455.2	0	-455.2	-410.2	45	-455.2	-350	105.2	-455.2	-434.211	20.989
309	-277.9	-195.7	82.2	-277.9	-150.7	127.2	-277.9	-150.7	127.2	-277.9	-243.239	34.661
310	-530.2	-450.72	79.48	-530.2	-405.72	124.48	-530.2	-405.72	124.48	-530.2	-416.29	113.91
311	-83.8	-63.8125	19.9875	-83.8	-18.8125	64.9875	-83.8	-18.8125	64.9875	-83.8	-82.592	1.208
312	-187.1	-750	562.9	-187.1	-705	517.9	-187.1	-705	517.9	-187.1	-124.902	62.198
313	-402.5	-317.3	85.2	-402.5	-272.3	130.2	-402.5	-272.3	130.2	-402.5	-383.51	18.99
314	19.9	57.96	38.06	19.9	102.96	83.06	19.9	102.96	83.06	19.9	-72.557	92.457
315	-485.5	-544.433	58.933	-485.5	-499.433	13.933	-485.5	-400	85.5	-485.5	-565.711	80.211
316	-400.1	-317.3	82.8	-400.1	-272.3	127.8	-400.1	-272.3	127.8	-400.1	-383.51	16.59
317	-91.4	-62.2	29.2	-91.4	-17.2	74.2	-91.4	-17.2	74.2	-91.4	-87.3819	4.0181
318	-11.1	-50.58	39.48	-11.1	-5.58	5.52	-11.1	60	71.1	-11.1	-15.5479	4.4479
319	-492.1	-551.343	59.243	-492.1	-506.343	14.243	-492.1	-400	92.1	-492.1	-498.632	6.532
320	-107.4	-88.35	19.05	-107.4	-43.35	64.05	-107.4	-20	87.4	-107.4	-160.225	52.825
321	-230.6	-169.1	61.5	-230.6	-124.1	106.5	-230.6	-124.1	106.5	-230.6	-229.923	0.677
322	-514.4	-591.667	77.267	-514.4	-546.667	32.267	-514.4	-390	124.4	-514.4	-529.031	14.631
323	-327.9	-364.56	36.66	-327.9	-319.56	8.34	-327.9	-319.56	8.34	-327.9	-329.925	2.025
324	-120.2	-170.96	50.76	-120.2	-125.96	5.76	-120.2	100	220.2	-120.2	-142.849	22.649
325	-106.1	-137.356	31.256	-106.1	-92.356	13.744	-106.1	90	196.1	-106.1	-151.076	44.976
326	-34.3	-8.76667	25.5333	-34.3	36.2333	70.5333	-34.3	36.2333	70.5333	-34.3	-42.11	7.81
327	-5.4	-8.64	3.24	-5.4	36.36	41.76	-5.4	136	141.4	-5.4	-7.7064	2.3064
328	-72.6	-49.28	23.32	-72.6	-4.28	68.32	-72.6	60	132.6	-72.6	-43.7582	28.8418
329	-182.1	-278.486	96.386	-182.1	-233.486	51.386	-182.1	-233.486	51.386	-182.1	-211.994	29.894
330	-120.9	-211.95	91.05	-120.9	-166.95	46.05	-120.9	100	220.9	-120.9	-147.88	26.98
331	-27.7	-99.375	71.675	-27.7	-54.375	26.675	-27.7	-54.375	26.675	-27.7	-201.334	173.634
332	8.5	10.6333	2.1333	8.5	55.6333	47.1333	8.5	120	111.5	8.5	3.8845	4.6155
333	-195.5	17.3333	212.833	-195.5	62.3333	257.833	-195.5	62.3333	257.833	-195.5	-57.0386	138.461
334	-61.6	-30	31.6	-61.6	15	76.6	-61.6	60	121.6	-61.6	-51.5833	10.0167
335	-392.7	-392.7	0	-392.7	-347.7	45	-392.7	200	592.7	-392.7	-317.29	75.41
336	-610.3	-610.3	0	-610.3	-565.3	45	-610.3	100	710.3	-610.3	-593.585	16.715
337	-131.6	-142.989	11.389	-131.6	-97.989	33.611	-131.6	-97.989	33.611	-131.6	-136.831	5.231
338	-208.2	-513.057	304.857	-208.2	-468.057	259.857	-208.2	-468.057	259.857	-208.2	-269.928	61.728
339	-57.7	-114.55	56.85	-57.7	-69.55	11.85	-57.7	-69.55	11.85	-57.7	-128.423	70.723
340	-509.4	-257.7	251.7	-509.4	-212.7	296.7	-509.4	-212.7	296.7	-509.4	-350.391	159.009
341	-892.3	-892.3	0	-892.3	-847.3	45	-892.3	-847.3	45	-892.3	-767.711	124.589
342	-49.7	102.757	152.457	-49.7	147.757	197.457	-49.7	147.757	197.457	-49.7	-48.2736	1.4264
343	-361.1	-317.3	43.8	-361.1	-272.3	88.8	-361.1	-272.3	88.8	-361.1	-338.415	22.685
344	-26.8	-29.925	3.125	-26.8	15.075	41.875	-26.8	15.075	41.875	-26.8	-30.6193	3.8193
345	-410.1	-544.433	134.333	-410.1	-499.433	89.333	-410.1	-499.433	89.333	-410.1	-543.944	133.844
346	-10	-54.54	44.54	-10	-9.54	0.46	-10	-9.54	0.46	-10	-39.9918	29.9918
347	-151.8	-93.8111	57.9889	-151.8	-48.8111	102.989	-151.8	-48.8111	102.989	-151.8	-126.895	24.905
348	-522.3	-364.045	158.255	-522.3	-319.045	203.255	-522.3	-319.045	203.255	-522.3	-575.174	52.874
349	-620.7	-592.75	27.95	-620.7	-547.75	72.95	-620.7	-547.75	72.95	-620.7	-509.021	111.679
350	-322.4	-317.3	5.1	-322.4	-272.3	50.1	-322.4	-272.3	50.1	-322.4	-302.775	19.625
351	-343.2	-385.322	42.122	-343.2	-340.322	2.878	-343.2	-340.322	2.878	-343.2	-306.776	36.424
352	-332.8	-137.356	195.444	-332.8	-92.356	240.444	-332.8	-92.356	240.444	-332.8	-240.765	92.035
353	-17	-33.2167	16.2167	-17	11.7833	28.7833	-17	11.7833	28.7833	-17	-28.602	11.602
354	-19.6	-49.28	29.68	-19.6	-4.28	15.32	-19.6	-4.28	15.32	-19.6	-19.9112	0.3112
355	-42.8	-17.5	25.3	-42.8	27.5	70.3	-42.8	27.5	70.3	-42.8	-48.2779	5.4779
356	-886.8	-911.333	24.533	-886.8	-866.333	20.467	-886.8	-866.333	20.467	-886.8	-887.589	0.789
357	-713.3	-655.78	57.52	-713.3	-610.78	102.52	-713.3	-610.78	102.52	-713.3	-628.378	84.922
358	-38.7	-62.2	23.5	-38.7	-17.2	21.5	-38.7	-17.2	21.5	-38.7	-27.2572	11.4428
359	32.4	2.92	29.48	32.4	47.92	15.52	32.4	47.92	15.52	32.4	9.73571	22.6643
360	-320.3	-320.3	0	-320.3	-275.3	45	-320.3	-275.3	45	-320.3	-439.044	118.744
361	-2251.5	-2251.5	0	-2251.5	-2206.5	45	-2251.5	-2206.5	45	-2251.5	-1807.69	443.81
362	-50.8	-75.5429	24.7429	-50.8	-30.5429	20.2571	-50.8	-30.5429	20.2571	-50.8	-55.3268	4.5268
363	-1620.6	-1620.6	0	-1620.6	-1575.6	45	-1620.6	-1575.6	45	-1620.6	-1760.85	140.25
364	-38.7	-248.94	210.24	-38.7	-203.94	165.24	-38.7	-203.94	165.24	-38.7	-146.851	108.151
365	-253.7	-203.12	50.58	-253.7	-158.12	95.58	-253.7	-158.12	95.58	-253.7	-216.094	37.606
366	-58.4	-131.88	73.48	-58.4	-86.88	28.48	-58.4	-86.88	28.48	-58.4	-93.9023	35.5023
367	-301.8	-364.045	62.245	-301.8	-319.045	17.245	-301.8	-319.045	17.245	-301.8	-395.833	94.033
368	-329.5	-266.456	63.044	-329.5	-221.456	108.044	-329.5	-221.456	108.044	-329.5	-335.092	5.592
369	-170	-224.078	54.078	-170	-179.078	9.078	-170	-179.078	9.078	-170	-200.509	30.509
370	-527.6	-194.133	333.467	-527.6	-149.133	378.467	-527.6	-149.133	378.467	-527.6	-466.583	61.017
371	-319.4	-342.3	22.9	-319.4	-297.3	22.1	-319.4	-297.3	22.1	-319.4	-343.833	24.433
372	-661.3	-386.86	274.44	-661.3	-341.86	319.44	-661.3	-341.86	319.44	-661.3	-412.71	248.59
373	-335.7	-336.633	0.933	-335.7	-291.633	44.067	-335.7	-291.633	44.067	-335.7	-350.326	14.626
374	-196.8	-50.58	146.22	-196.8	-5.58	191.22	-196.8	-5.58	191.22	-196.8	-101.394	95.406
375	23.7	207.243	183.543	23.7	252.243	228.543	23.7	252.243	228.543	23.7	78.0907	54.3907
376	-21.4	-80.26	58.86	-21.4	-35.26	13.86	-21.4	-35.26	13.86	-21.4	-89.1793	67.7793
377	-159.8	-103.04	56.76	-159.8	-58.04	101.76	-159.8	-58.04	101.76	-159.8	-152.055	7.745
378	-662.1	-662.1	0	-662.1	-617.1	45	-662.1	-617.1	45	-662.1	-764.26	102.16
